# Supplementary material for: Large-scale drug screening in iPSC-derived motor neurons from sporadic ALS patients identifies a potential combinatorial therapy
Source: Nat Neurosci. 2025 Nov 24;29(1):40–52. doi: 10.1038/s41593-025-02118-7 (PMC12779551; doi:10.1038/s41593-025-02118-7)
Supplement: Supplementary file 3 — Supplementary Tables 1–14. [file 41593_2025_2118_MOESM3_ESM.xlsx]

## Sheet: Contents
CONTENTS
Supplementary Table 1	Supplementary Table 1. Likely pathogenic/pathogenic variants in causal ALS genes
Supplementary Table 2	Supplementary Table 2. Structural variants (Expansion Hunter)
Supplementary Table 3	Supplementary Table 3. Comparison of published and optimised maturation and screening conditions
Supplementary Table 4	Supplementary Table 4. Differentially Expressed Genes. SALS vs Control
Supplementary Table 5	Supplementary Table 5. Significantly Overrepresented Gene Ontology Gene Sets. SALS vs Control
Supplementary Table 6	Supplementary Table 6. Differential splicing. SALS vs Control
Supplementary Table 7	Supplementary Table 7. Splicing in UNC13A and STMN2. SALS vs Control
Supplementary Table 8	Supplementary Table 8. Differential splicing (SALS vs Control) overlap with genes responsive to TDP43 knock-down
Supplementary Table 9	Supplementary Table 9. Differentially Expressed Genes. Riluzole Treated vs DMSO
Supplementary Table 10	Supplementary Table 10. Significantly Overrepresented Gene Ontology Gene Sets. Riluzole Treated vs DMSO
Supplementary Table 11	Supplementary Table 11. Reversed Gene Ontology Gene Sets. SALS vs Riluzole Treatment (NES)
Supplementary Table 12	Supplementary Table 12. Days of rescue following treatment of SALS motor neurons with clinically tested drugs.
Supplementary Table 13	Supplementary Table 13. Gene Expression (qPCR) Primers
Supplementary Table 14	Supplementary Table 14. Antibody list

## Sheet: Table 1
Supplementary Table 1. Likely pathogenic/pathogenic variants in causal ALS genes
Header descriptors: Chr = chromosome number, Start = physical position on the chromosome as to hg19 (1-based coordinate), End = physical position on the chromosome as to hg19 (1-based coordinate), Ref = reference nucleotide allele (as on the + strand), Alt = alternative nucleotide allele (as on the + strand),
Func.refGene = Region mapped (e.g., exonic, intronic, non-coding RNA), Gene.refGene = Gene name associated with variant, ACMG_call = Evidence criteria from Richards et al. 2015, ACMG_evidence = Evidence criteria from Richards et al. 2015, Reference = Reported publication with variant, AAChange.refGene = Amino acid change.
Chr	Start	End	Ref	Alt	Func.refGene	Gene.refGene	ACMG_call	ACMG_evidence	Reference	AAChange.refGene
1	11082644	11082644	C	T	exonic	TARDBP	Pathogenic	PM1 PM2 PP2 PP3	Corrado et al. 2009, Origone et al. 2009	TARDBP:NM_007375:exon6:c.C1178T:p.S393L
9	35065349	35065349	G	A	exonic	VCP	Pathogenic	PM1 PP5 PM2 PM5 PP2 PP3	Abramzon et al. 2012	VCP:NM_001354927:exon5:c.C340T:p.R114C,VCP:NM_001354928:exon5:c.C340T:p.R114C,VCP:NM_007126:exon5:c.C475T:p.R159C
21	33039612	33039612	G	T	exonic	SOD1	Pathogenic	PM1 PM2 PM5 PP2 PP3 PP5	Rosen et al. 1993	SOD1:NM_000454:exon4:c.G281T:p.G94V
21	33039618	33039618	C	T	exonic	SOD1	Pathogenic	PM1 PM2 PM5 PP2 PP3	Tarynor et al. 1999	SOD1:NM_000454:exon4:c.C287T:p.A96V
21	33039672	33039672	T	C	exonic	SOD1	Pathogenic	PP5 PM1 PM2 PP2 PP3	Jones et al. 1994	SOD1:NM_000454:exon4:c.T341C:p.I114T
21	33040860	33040860	T	C	exonic	SOD1	Pathogenic	PP5 PM1 PM2 PM5 PP2 PP3	Deng et al. 1995	SOD1:NM_000454:exon5:c.T434C:p.L145S
X	56591766	56591766	C	T	exonic	UBQLN2	Likely Pathogenic	PM2 PP5 PP2 BP4	Williams et al. 2012, Scotter et al. 2017	UBQLN2:NM_013444:exon1:c.C1460T:p.T487I

## Sheet: Table 2
Supplementary Table 2. Structural variants (Expansion Hunter)
Legend; WGS = Whole Genome Sequencing, A1= Allele 1, A2 = Allele 2, v=version number of Expansion Hunter, 95I= 95% confidence interval, RPPCR = Repeat Primed PCR
WGS_C9ORF72_A1	WGS_C9ORF72_A2	WGS_C9ORF72_A1_95CI	WGS_C9ORF72_A2_95CI	WGS_C9ORF72_location	WGS_Expansion_>30	RPPCR_Blood_A1	RPPCR_Blood_A2	RPPCR_iPSC_A1	RPPCR_iPSC_A1	RPPCR_Expansion
2	64	2-2	57-124	VARID=C9ORF72	yes	2	>145	2	>145	Expansion
5	66	5-5	60-109	VARID=C9ORF72	yes	5	>145	5	>145	Expansion
13	26	13-13	25-32	VARID=C9ORF72	Intermediate	12.7398	27	13	26	Intermediate
2	72	2-2	67-122	VARID=C9ORF72	yes	2	>145	2	>145	Expansion
WGS_AR_CAG_A1	WGS_AR_CAG_A2	WGS_AR_CAG_A1_95CI	WGS_AR_CAG_A2_95CI	WGS_AR_location	WGS_Expansion_>38	RPPCR_Blood_A1	RPPCR_Blood_A2	RPPCR_iPSC_A1	RPPCR_iPSC_A1	RPPCR_Expansion
NA	47	NA	46-69	VARID=chrX66765158GCA	yes	NA	45	NA	49	Expansion
NA	50	NA	49-98	VARID=chrX66765158GCA	yes	NA	45	NA	47	Expansion

## Sheet: Table 3
Supplementary Table 3. Comparison of published and optimised maturation and screening conditions
Legend; B27 = B-27 Supplement (50x), BDNF = Brain derived neurotrophic factor, CHIR = CHIR99021,
CNTF = Ciliary neurotrophic factor, DAPT = Dual antiplatelet therapy, dc-cAMP = Dibutyryl-cAMP,
DMEM = Dulbecco's Modified Eagle Medium, DMH1 = DMH-1, F12 = Nutrient Mixture F-12,
GDNF = Glial Cell Line-Derived Neurotrophic Factor, IGF-1 = Insulin-like growth factor 1,
IMDM = Iscove's Modified Dulbecco's Medium, LDN = LDN193189 hydrochloride, N2 = N-2 Supplement (100X),
NBM = Neurobasal Medium, NEAA = Non-Essential Amino Acids Solution (100x), Pen = penicillin G,
SAG = Smoothened Agonist, SB = SB431542, SM1 -AO = NeuroCult™ SM1 Without Antioxidants, Strep = Streptomycin.
	Du et al. (standard)	Du et al. (screening)	Baxi et al.	Optimized protocol
Base Media
DMEM/F12	0.5x	0.5x		0.5x
NBM	0.5x	0.5x		0.5x
B27/SMI	0.5x	0.5x	1x	0.5x
N2 supplement	0.5x	0.5x	1x	0.5x
Glutamax	1x	1x		1x
Ascorbic Acid	0.1 mM	0.1 mM		0.1 mM
Pen/Strep	1x	1x		1x
NEAA			0.1x
IMDM			0.5x
F12			0.5x
Antibiotic-Antimycotic			1x
Stage 1	Base Media	Base Media	Base Media	Base Media
LDN			0.2 µM
CHIR	3 µM	3 µM	3 µM	3 µM
DMH1	2 µM	2 µM		2 µM
SB	2 µM	2 µM	10 µM	2 µM
Stage 2	Base Media	Base Media	Base Media	Base Media
LDN			0.2 µM
SB	2 µM	2 µM	10 µM	2 µM
CHIR	1 µM	1 µM	3 µM	1 µM
DMH1	2 µM	2 µM		2 µM
Retinoic Acid	0.1 µM	0.1 µM	0.1 µM	0.1 µM
Purmorphamine	0.5 µM	0.5 µM		0.5 µM
SAG			1 µM
Stage 3	Base Media	Base Media	Base Media	Base Media
Retinoic Acid	0.5 µM	0.5 µM		0.5 µM
Purmorphamine	0.1 µM	0.1 µM		0.1 µM
Stage 4	Base Media	Base Media	Base Media	Brainphys
SM1 -AO				1x (1:50)
Retinoic Acid	0.5 µM	0.5 µM	0.5 µM	0.5 µM
Purmorphamine	0.1 µM	0.1 µM		0.1 µM
Compound E	0.1 µM	0.1 µM	0.1 µM	0.1 µM
IGF-1	10ng/ml			10ng/ml
CNTF	10ng/ml			10ng/ml
BDNF	10ng/ml		10ng/ml	10ng/ml
GDNF			10ng/ml
Ascorbic Acid			200 ng/ml
SAG			0.1µM
dc-cAMP			0.1 µM
DAPT			2.5 µM
Stage 5	-	-	-	Brainphys
SM1 -AO				1x (1:50)
Retinoic Acid				0.5 µM
Compound E				0.1 µM

## Sheet: Table 4
Supplementary Table 4. Differentially Expressed Genes. SALS vs Control
Legend; HGNC= HUGO Gene Nomenclature Committee
Ensemb_Gene_ID	HGNC_Symbol	Fold_Change_Log2	Average_Expression	P-value	Adjusted P-value
ENSG00000100429	HDAC10	-0.480065	2.81408	1.05461e-06	0.0134673
ENSG00000148218	ALAD	-0.203461	5.11616	5.84541e-06	0.029734
ENSG00000184702	SEPTIN5	-0.385165	3.91647	7.6445e-06	0.029734
ENSG00000165810	BTNL9	-1.00008	3.84	9.31371e-06	0.029734
ENSG00000083635	NUFIP1	0.248261	4.19993	1.60211e-05	0.040361
ENSG00000058453	CROCC	-0.299104	4.85046	1.95446e-05	0.040361
ENSG00000131067	GGT7	-0.288682	6.35693	2.94705e-05	0.040361
ENSG00000176387	HSD11B2	-0.631949	1.57291	3.25091e-05	0.040361
ENSG00000099840	IZUMO4	-0.409663	1.88259	3.76864e-05	0.040361
ENSG00000171466	ZNF562	0.421097	6.27393	3.96965e-05	0.040361
ENSG00000143869	GDF7	-0.91224	3.1275	4.04878e-05	0.040361
ENSG00000170113	NIPA1	0.310208	7.69536	4.26057e-05	0.040361
ENSG00000197016	ZNF470	0.836027	4.86245	4.60612e-05	0.040361
ENSG00000242247	ARFGAP3	0.182854	5.02896	5.85704e-05	0.040361
ENSG00000143554	SLC27A3	-0.383757	4.2154	6.07825e-05	0.040361
ENSG00000127419	TMEM175	-0.30058	5.38732	6.36752e-05	0.040361
ENSG00000170759	KIF5B	0.352218	7.56819	7.51435e-05	0.040361
ENSG00000143624	INTS3	-0.196228	6.67794	7.60126e-05	0.040361
ENSG00000222038	POTEJ	-0.713399	1.69605	7.71827e-05	0.040361
ENSG00000127415	IDUA	-0.355547	5.14239	7.93015e-05	0.040361
ENSG00000110811	P3H3	-0.352807	4.78293	7.95584e-05	0.040361
ENSG00000113763	UNC5A	-0.381982	5.90199	8.3345e-05	0.040361
ENSG00000159592	GPBP1L1	0.170009	5.89914	8.38302e-05	0.040361
ENSG00000149091	DGKZ	-0.306497	5.59125	8.41824e-05	0.040361
ENSG00000006071	ABCC8	-0.553413	5.70487	8.47226e-05	0.040361
ENSG00000001497	LAS1L	-0.27843	5.71141	8.78472e-05	0.040361
ENSG00000145780	FEM1C	0.274986	5.68769	9.00366e-05	0.040361
ENSG00000141480	ARRB2	-0.18836	5.07887	9.05696e-05	0.040361
ENSG00000159579	RSPRY1	0.20732	6.11308	9.29047e-05	0.040361
ENSG00000068305	MEF2A	0.213659	6.38342	9.48184e-05	0.040361
ENSG00000121764	HCRTR1	-0.670072	1.20888	0.000103693	0.0408132
ENSG00000174840	PDE12	0.2594	5.76201	0.000104981	0.0408132
ENSG00000064547	LPAR2	-0.339363	5.29956	0.000106942	0.0408132
ENSG00000167792	NDUFV1	-0.200134	6.6738	0.000108665	0.0408132
ENSG00000091039	OSBPL8	0.352231	7.82096	0.000123416	0.0423761
ENSG00000065978	YBX1	-0.284314	9.06301	0.00012897	0.0423761
ENSG00000089916	GPATCH2L	0.175215	7.60855	0.00013096	0.0423761
ENSG00000076344	RGS11	-0.398244	6.13028	0.000131047	0.0423761
ENSG00000115364	MRPL19	0.319194	5.71073	0.000135377	0.0423761
ENSG00000167103	PIP5KL1	-0.350615	4.0432	0.000143441	0.0423761
ENSG00000140157	NIPA2	0.221336	5.69324	0.000149829	0.0423761
ENSG00000128973	CLN6	-0.306345	2.67806	0.000156661	0.0423761
ENSG00000168374	ARF4	0.217779	6.7216	0.000158001	0.0423761
ENSG00000218739	CEBPZOS	0.485503	5.4712	0.000158454	0.0423761
ENSG00000173542	MOB1B	0.369702	6.15824	0.000162177	0.0423761
ENSG00000140398	NEIL1	-0.353178	4.09494	0.000163331	0.0423761
ENSG00000155330	C16orf87	0.303233	5.16685	0.000165453	0.0423761
ENSG00000111664	GNB3	-0.488691	4.23094	0.000165615	0.0423761
ENSG00000197119	SLC25A29	-0.288441	7.17468	0.000169075	0.0423761
ENSG00000162980	ARL5A	0.442241	4.81871	0.000173471	0.0423761
ENSG00000151458	ANKRD50	0.376531	7.75064	0.000175074	0.0423761
ENSG00000125967	NECAB3	-0.323817	4.55086	0.000179152	0.0423761
ENSG00000001629	ANKIB1	0.183495	7.14164	0.000186505	0.0423761
ENSG00000141577	CEP131	-0.279025	4.23078	0.000188382	0.0423761
ENSG00000148357	HMCN2	-0.879585	3.80315	0.000191697	0.0423761
ENSG00000215305	VPS16	-0.154674	5.80724	0.000191874	0.0423761
ENSG00000163945	UVSSA	-0.337891	5.82869	0.000195946	0.0423761
ENSG00000004777	ARHGAP33	-0.290373	7.64337	0.000196048	0.0423761
ENSG00000161267	BDH1	-0.354783	4.98963	0.000202776	0.0423761
ENSG00000205560	CPT1B	-0.438769	1.41719	0.000208933	0.0423761
ENSG00000178691	SUZ12	0.298461	5.53423	0.000210715	0.0423761
ENSG00000163040	CCDC74A	-0.342272	2.98055	0.000210988	0.0423761
ENSG00000268350	FAM156A	-0.241891	4.15424	0.000216575	0.0423761
ENSG00000132024	CC2D1A	-0.258806	6.38732	0.000220089	0.0423761
ENSG00000162004	CCDC78	-0.349576	2.86264	0.000224859	0.0423761
ENSG00000155545	MIER3	0.318586	5.41443	0.000231987	0.0423761
ENSG00000106113	CRHR2	-0.773746	2.44794	0.000234754	0.0423761
ENSG00000135932	CAB39	0.225777	7.30552	0.000235267	0.0423761
ENSG00000137845	ADAM10	0.269723	6.36997	0.000239595	0.0423761
ENSG00000108352	RAPGEFL1	-0.391739	5.39823	0.000240219	0.0423761
ENSG00000162931	TRIM17	-0.475445	0.817734	0.000246013	0.0423761
ENSG00000125249	RAP2A	0.2543	6.30042	0.000247327	0.0423761
ENSG00000087263	OGFOD1	0.223345	5.25446	0.000251945	0.0423761
ENSG00000102753	KPNA3	0.247557	6.68299	0.000252736	0.0423761
ENSG00000101966	XIAP	0.256566	7.05252	0.000256374	0.0423761
ENSG00000197275	RAD54B	0.452043	0.621716	0.000261251	0.0423761
ENSG00000149308	NPAT	0.271339	5.74422	0.000262316	0.0423761
ENSG00000167619	TMEM145	-0.318915	6.1284	0.000265665	0.0423761
ENSG00000176720	BOK	-0.452847	5.43506	0.000266768	0.0423761
ENSG00000182484	WASH6P	-0.390447	1.54607	0.000268406	0.0423761
ENSG00000169193	CCDC126	0.398708	3.90326	0.000270459	0.0423761
ENSG00000068400	GRIPAP1	-0.223921	6.4634	0.000272109	0.0423761
ENSG00000116353	MECR	-0.216869	4.13793	0.000276063	0.0424738
ENSG00000046653	GPM6B	0.345649	6.88547	0.000283545	0.0431055
ENSG00000183389	OR56A4	-0.691469	1.04754	0.000303978	0.0451436
ENSG00000197170	PSMD12	0.273845	6.44621	0.000308106	0.0451436
ENSG00000232434	AJM1	-0.288197	6.62129	0.000315709	0.0451436
ENSG00000154639	CXADR	0.376258	8.49094	0.000317095	0.0451436
ENSG00000144909	OSBPL11	0.139351	5.2898	0.000319623	0.0451436
ENSG00000110074	FOXRED1	-0.227523	4.72447	0.000322087	0.0451436
ENSG00000103723	AP3B2	-0.207679	7.58692	0.000326067	0.0451436
ENSG00000149582	TMEM25	-0.206883	5.65894	0.000333421	0.0451436
ENSG00000274750	H3C6	0.41853	4.21538	0.000338348	0.0451436
ENSG00000095066	HOOK2	-0.233768	4.33838	0.000338948	0.0451436
ENSG00000179083	FAM133A	0.443573	2.39109	0.000343074	0.0451436
ENSG00000100288	CHKB	-0.411085	1.0176	0.000344362	0.0451436
ENSG00000196405	EVL	-0.175639	8.69568	0.000350726	0.0451436
ENSG00000116747	RO60	0.331227	7.54417	0.00035488	0.0451436
ENSG00000077147	TM9SF3	0.258688	7.43303	0.000358835	0.0451436
ENSG00000163320	CGGBP1	0.289951	7.18595	0.000359794	0.0451436
ENSG00000108256	NUFIP2	0.213787	7.72382	0.000364249	0.0451436
ENSG00000116209	TMEM59	0.179956	7.51045	0.000367842	0.0451436
ENSG00000135439	AGAP2	-0.230549	8.27662	0.000372157	0.0451436
ENSG00000173992	CCS	-0.230584	2.92013	0.000372201	0.0451436
ENSG00000103202	NME4	-0.274523	4.39155	0.000373899	0.0451436
ENSG00000203896	LIME1	-0.37625	2.26718	0.000374723	0.0451436
ENSG00000103254	ANTKMT	-0.217028	4.10151	0.000389144	0.0459138
ENSG00000172247	C1QTNF4	-0.407716	5.76519	0.000390893	0.0459138
ENSG00000161813	LARP4	0.26663	6.09704	0.000391903	0.0459138
ENSG00000162923	WDR26	0.181971	7.41524	0.000401027	0.0461434
ENSG00000119227	PIGZ	-0.301425	4.62654	0.00040109	0.0461434
ENSG00000168246	UBTD2	0.274006	6.07113	0.00040995	0.0467417
ENSG00000109171	SLAIN2	0.230466	6.28781	0.000418282	0.0468303
ENSG00000080345	RIF1	0.273842	7.18618	0.000426103	0.0468303
ENSG00000177595	PIDD1	-0.35249	4.29898	0.000428868	0.0468303
ENSG00000135837	CEP350	0.221948	7.71496	0.000432541	0.0468303
ENSG00000139625	MAP3K12	-0.146465	6.73069	0.000434921	0.0468303
ENSG00000155304	HSPA13	0.289003	7.53416	0.000435629	0.0468303
ENSG00000143369	ECM1	-0.373868	2.17512	0.000436398	0.0468303
ENSG00000103978	TMEM87A	0.150143	5.52695	0.000448493	0.0473928
ENSG00000119314	PTBP3	0.253483	7.30567	0.000449063	0.0473928
ENSG00000105497	ZNF175	0.17972	4.16731	0.000457814	0.0476336
ENSG00000173451	THAP2	0.508297	4.62091	0.000467563	0.0476336
ENSG00000151881	TMEM267	0.375007	2.60232	0.000468277	0.0476336
ENSG00000175073	VCPIP1	0.206554	6.72412	0.00047509	0.0476336
ENSG00000197951	ZNF71	0.588123	5.39724	0.000476208	0.0476336
ENSG00000074855	ANO8	-0.286503	7.09267	0.000476823	0.0476336
ENSG00000066427	ATXN3	0.267798	5.51807	0.000477455	0.0476336
ENSG00000176018	LYSMD3	0.402365	4.00927	0.000481454	0.0476602
ENSG00000204991	SPIRE2	-0.172055	5.9728	0.000495145	0.0485223
ENSG00000116213	WRAP73	-0.198684	3.70335	0.000497763	0.0485223
ENSG00000165997	ARL5B	0.381397	6.90932	0.000505904	0.0485826
ENSG00000133703	KRAS	0.276673	7.2117	0.000511199	0.0485826
ENSG00000104343	UBE2W	0.338542	6.23284	0.000517933	0.0485826
ENSG00000172466	ZNF24	0.266483	6.98546	0.000518291	0.0485826
ENSG00000005206	SPPL2B	-0.259064	5.79139	0.000523714	0.0485826
ENSG00000173531	MST1	-0.336896	3.90642	0.000526776	0.0485826
ENSG00000102218	RP2	0.428842	2.27945	0.00053576	0.0485826
ENSG00000172465	TCEAL1	0.285793	3.8735	0.000539999	0.0485826
ENSG00000161010	MRNIP	-0.196582	5.07364	0.000542442	0.0485826
ENSG00000108773	KAT2A	-0.239553	5.6311	0.000548911	0.0485826
ENSG00000187122	SLIT1	-0.28041	7.85313	0.000549542	0.0485826
ENSG00000130702	LAMA5	-0.380868	6.66646	0.000554784	0.0485826
ENSG00000148362	PAXX	-0.222619	4.61349	0.000555205	0.0485826
ENSG00000124140	SLC12A5	-0.390675	8.13521	0.000557358	0.0485826
ENSG00000165695	AK8	-0.313135	1.12256	0.00056268	0.0485826
ENSG00000143155	TIPRL	0.243591	6.67663	0.00056515	0.0485826
ENSG00000165389	SPTSSA	0.374497	4.52446	0.000567874	0.0485826
ENSG00000160551	TAOK1	0.186597	8.87983	0.000573025	0.0485826
ENSG00000266714	MYO15B	-0.596529	2.83827	0.000575511	0.0485826
ENSG00000155755	TMEM237	0.21393	5.28633	0.000582315	0.0485826
ENSG00000080371	RAB21	0.301726	6.60737	0.000583816	0.0485826
ENSG00000165527	ARF6	0.189546	5.70508	0.000590941	0.0485826
ENSG00000091009	RBM27	0.358788	4.74925	0.000593268	0.0485826
ENSG00000143469	SYT14	0.324262	7.13061	0.000595866	0.0485826
ENSG00000187609	EXD3	-0.29605	4.8964	0.000600258	0.0485826
ENSG00000146352	CLVS2	0.301116	7.41328	0.000603669	0.0485826
ENSG00000081154	PCNP	0.387785	5.96492	0.000606478	0.0485826
ENSG00000180008	SOCS4	0.348261	6.03482	0.000609916	0.0485826
ENSG00000159685	CHCHD6	-0.225097	4.6607	0.000610921	0.0485826
ENSG00000010072	SPRTN	0.274581	3.46068	0.000620171	0.0485826
ENSG00000142046	TMEM91	-0.276644	2.87192	0.000624208	0.0485826
ENSG00000159753	CARMIL2	-0.235123	4.73826	0.000626445	0.0485826
ENSG00000160460	SPTBN4	-0.214274	6.61538	0.000628459	0.0485826
ENSG00000118454	ANKRD13C	0.167315	6.16943	0.000632796	0.0485826
ENSG00000197579	TOPORS	0.275917	4.94708	0.000634446	0.0485826
ENSG00000067560	RHOA	0.196714	6.0732	0.000640163	0.0485826
ENSG00000173744	AGFG1	0.187311	6.75888	0.000646022	0.0485826
ENSG00000171163	ZNF692	-0.236867	5.0413	0.000646655	0.0485826
ENSG00000181061	HIGD1A	0.290635	4.75364	0.000647948	0.0485826
ENSG00000159256	MORC3	0.267291	6.06586	0.000655835	0.0485826
ENSG00000155016	CYP2U1	0.194073	4.40564	0.0006563	0.0485826
ENSG00000158815	FGF17	-0.416654	3.72929	0.000658166	0.0485826
ENSG00000139637	MYG1	-0.492622	0.393809	0.00067822	0.048958
ENSG00000134970	TMED7	0.429299	6.19809	0.000682162	0.048958
ENSG00000067533	RRP15	0.30346	5.27021	0.000683353	0.048958
ENSG00000185728	YTHDF3	0.200138	6.94757	0.0006888	0.048958
ENSG00000113282	CLINT1	0.172418	5.56958	0.000690528	0.048958
ENSG00000106976	DNM1	-0.215718	8.63819	0.000692307	0.048958
ENSG00000057663	ATG5	0.220427	4.70259	0.000693099	0.048958
ENSG00000146143	PRIM2	0.251018	2.43624	0.000696613	0.048958
ENSG00000172667	ZMAT3	0.279021	6.27646	0.000699295	0.048958
ENSG00000182287	AP1S2	0.42167	6.08798	0.000701591	0.048958
ENSG00000135241	PNPLA8	0.267981	6.26685	0.000723384	0.0498062
ENSG00000121892	PDS5A	0.246323	7.17924	0.00072747	0.0498062
ENSG00000144591	GMPPA	-0.23522	3.4846	0.000728613	0.0498062
ENSG00000167705	RILP	-0.369725	0.521904	0.000733097	0.0498062
ENSG00000236279	CLEC2L	-0.560796	3.73554	0.000737558	0.0498062
ENSG00000177485	ZBTB33	0.254716	6.04016	0.000739006	0.0498062
ENSG00000127586	CHTF18	-0.347226	4.36661	0.000743543	0.0498062
ENSG00000062650	WAPL	0.215666	5.88743	0.000745284	0.0498062
ENSG00000130731	METTL26	-0.269473	4.60871	0.000748848	0.0498062

## Sheet: Table 5
Supplementary Table 5. Significantly Overrepresented Gene Ontology Gene Sets. SALS vs Control
Legend; NES = normalized enrichment score
Biological process (Increased)
ID	Description	Set Size	Enrichment Score	NES	P-value	Adjusted P-value
GO:0034504	protein localization to nucleus	259	0.343027	1.82121	1.11136e-06	0.000520951
GO:0006913	nucleocytoplasmic transport	282	0.3326	1.78478	1.01964e-06	0.000520951
GO:0051169	nuclear transport	282	0.3326	1.78478	1.01964e-06	0.000520951
GO:0043161	proteasome-mediated ubiquitin-dependent protein catabolic process	403	0.306449	1.70409	6.68661e-07	0.000520951
GO:0006310	DNA recombination	242	0.344977	1.82283	1.98752e-06	0.000705475
GO:0010498	proteasomal protein catabolic process	454	0.293941	1.64993	2.25752e-06	0.000705475
GO:0007030	Golgi organization	131	0.400282	1.94502	4.06939e-06	0.000763011
GO:0006606	protein import into nucleus	137	0.398407	1.93437	3.01329e-06	0.000763011
GO:0000725	recombinational repair	139	0.394027	1.92293	3.95902e-06	0.000763011
GO:0048193	Golgi vesicle transport	259	0.33343	1.77026	3.97476e-06	0.000763011
GO:0006888	endoplasmic reticulum to Golgi vesicle-mediated transport	117	0.420425	1.99089	4.68398e-06	0.000781748
GO:0007059	chromosome segregation	275	0.324617	1.73919	5.00319e-06	0.000781748
GO:0000724	double-strand break repair via homologous recombination	135	0.396832	1.92816	8.70895e-06	0.00108388
GO:0006403	RNA localization	176	0.357507	1.80466	9.82721e-06	0.00108388
GO:0051170	import into nucleus	140	0.391673	1.91441	1.15524e-05	0.00120338
GO:0006397	mRNA processing	420	0.28941	1.61617	1.6215e-05	0.00139033
GO:0010256	endomembrane system organization	453	0.281199	1.5811	1.70547e-05	0.00139033
GO:0006281	DNA repair	490	0.275194	1.56329	1.65101e-05	0.00139033
GO:0006997	nucleus organization	114	0.407542	1.92921	2.44652e-05	0.00147975
GO:0017148	negative regulation of translation	152	0.367342	1.81168	2.07562e-05	0.00147975
GO:0051276	chromosome organization	465	0.278649	1.568	2.36701e-05	0.00147975
GO:0006325	chromatin organization	490	0.272723	1.54925	2.30747e-05	0.00147975
GO:2000113	negative regulation of cellular macromolecule biosynthetic process	167	0.347243	1.74191	5.62771e-05	0.00270563
GO:0051236	establishment of RNA localization	142	0.363553	1.77877	6.19519e-05	0.00290392
GO:0051052	regulation of DNA metabolic process	432	0.274232	1.53299	6.82213e-05	0.00304559
GO:0070972	protein localization to endoplasmic reticulum	63	0.457934	1.95405	9.51152e-05	0.00387698
GO:0006417	regulation of translation	350	0.288078	1.58497	9.16797e-05	0.00387698
GO:0016050	vesicle organization	291	0.293901	1.58342	0.000118519	0.00462965
GO:0034248	regulation of cellular amide metabolic process	403	0.271282	1.50854	0.000124372	0.00475915
GO:0070646	protein modification by small protein removal	136	0.36782	1.78593	0.000139202	0.00522009
GO:0098727	maintenance of cell number	147	0.352449	1.73402	0.000143284	0.0052678
GO:0031124	mRNA 3'-end processing	53	0.478974	1.96417	0.000175675	0.00601078
GO:0000045	autophagosome assembly	97	0.386662	1.78879	0.000184579	0.00601078
GO:0050657	nucleic acid transport	140	0.359245	1.75591	0.000192345	0.00601078
GO:0050658	RNA transport	140	0.359245	1.75591	0.000192345	0.00601078
GO:0019827	stem cell population maintenance	145	0.357711	1.75414	0.000179041	0.00601078
GO:0016579	protein deubiquitination	121	0.366523	1.74596	0.000178447	0.00601078
GO:0034249	negative regulation of cellular amide metabolic process	172	0.332115	1.66602	0.000170714	0.00601078
GO:0010608	post-transcriptional regulation of gene expression	437	0.26971	1.5112	0.000187345	0.00601078
GO:0031047	gene silencing by RNA	97	0.382487	1.76947	0.000240048	0.00703267
GO:0044770	cell cycle phase transition	431	0.262139	1.46593	0.000249973	0.00721077
GO:1903311	regulation of mRNA metabolic process	254	0.293482	1.55512	0.000284163	0.00795232
GO:0098813	nuclear chromosome segregation	228	0.305324	1.59615	0.000315213	0.00846155
GO:1902850	microtubule cytoskeleton organization involved in mitosis	134	0.349378	1.69777	0.000330079	0.00864556
GO:0140694	non-membrane-bounded organelle assembly	291	0.284127	1.53076	0.00033199	0.00864556
GO:0051225	spindle assembly	102	0.372558	1.73393	0.000367014	0.00917822
GO:0090068	positive regulation of cell cycle process	178	0.317442	1.61292	0.000372024	0.00917822
GO:2000112	regulation of cellular macromolecule biosynthetic process	414	0.264674	1.47611	0.000368211	0.00917822
GO:0000018	regulation of DNA recombination	102	0.37195	1.7311	0.000386852	0.00938102
GO:0006446	regulation of translational initiation	71	0.415425	1.80078	0.000408554	0.0096967
GO:0046822	regulation of nucleocytoplasmic transport	91	0.372971	1.70746	0.00043499	0.00994642
GO:0006338	chromatin remodeling	293	0.28393	1.53242	0.00043425	0.00994642
GO:0051640	organelle localization	456	0.256499	1.43959	0.000428328	0.00994642
Biological process (Decreased)
ID	Description	Set Size	Enrichment Score	NES	P-value	Adjusted P-value
GO:0009206	purine ribonucleoside triphosphate biosynthetic process	101	-0.399738	-1.98168	7.9852e-06	0.00106945
GO:0044282	small molecule catabolic process	258	-0.307855	-1.73154	7.50147e-06	0.00106945
GO:0046390	ribose phosphate biosynthetic process	200	-0.336223	-1.81716	9.34873e-06	0.00108388
GO:0009201	ribonucleoside triphosphate biosynthetic process	107	-0.3986	-1.98558	1.31766e-05	0.00130033
GO:0009260	ribonucleotide biosynthetic process	195	-0.328435	-1.76857	1.67725e-05	0.00139033
GO:0009152	purine ribonucleotide biosynthetic process	183	-0.337246	-1.81026	2.33528e-05	0.00147975
GO:0044242	cellular lipid catabolic process	162	-0.341086	-1.79494	2.04426e-05	0.00147975
GO:0016042	lipid catabolic process	214	-0.315793	-1.72864	2.36988e-05	0.00147975
GO:0050804	modulation of chemical synaptic transmission	344	-0.281814	-1.63278	2.11328e-05	0.00147975
GO:0099177	regulation of trans-synaptic signaling	345	-0.280749	-1.62769	2.67045e-05	0.00156472
GO:0090407	organophosphate biosynthetic process	479	-0.255386	-1.5424	2.78516e-05	0.00158248
GO:0099565	chemical synaptic transmission, postsynaptic	96	-0.40436	-1.97375	2.88805e-05	0.00159268
GO:0009145	purine nucleoside triphosphate biosynthetic process	102	-0.394141	-1.95672	3.86794e-05	0.0020503
GO:0006164	purine nucleotide biosynthetic process	194	-0.323658	-1.7371	3.93657e-05	0.0020503
GO:0009165	nucleotide biosynthetic process	239	-0.310375	-1.7298	4.40453e-05	0.00217329
GO:1901293	nucleoside phosphate biosynthetic process	239	-0.310375	-1.7298	4.40453e-05	0.00217329
GO:0060078	regulation of postsynaptic membrane potential	108	-0.38156	-1.89531	6.3499e-05	0.00290392
GO:0009142	nucleoside triphosphate biosynthetic process	117	-0.372144	-1.88014	7.20459e-05	0.00314154
GO:0042391	regulation of membrane potential	319	-0.272393	-1.56573	9.41394e-05	0.00387698
GO:0060079	excitatory postsynaptic potential	90	-0.400316	-1.92216	0.000107427	0.00428564
GO:0099003	vesicle-mediated transport in synapse	189	-0.30434	-1.63508	0.000190588	0.00601078
GO:0015986	proton motive force-driven ATP synthesis	70	-0.424199	-1.93258	0.000216031	0.00664029
GO:0120254	olefinic compound metabolic process	83	-0.397272	-1.87879	0.000222936	0.00674202
GO:0072522	purine-containing compound biosynthetic process	201	-0.312445	-1.69277	0.000233964	0.00696321
GO:0005996	monosaccharide metabolic process	186	-0.306802	-1.64689	0.000274554	0.00779982
GO:0006754	ATP biosynthetic process	92	-0.384371	-1.85982	0.000294299	0.00811487
GO:0009117	nucleotide metabolic process	450	-0.244587	-1.46216	0.000315898	0.00846155
GO:0006753	nucleoside phosphate metabolic process	454	-0.247317	-1.484	0.000353108	0.00906956
GO:0019318	hexose metabolic process	172	-0.310205	-1.65111	0.00039025	0.00938102
GO:0045229	external encapsulating structure organization	204	-0.291464	-1.5876	0.000441145	0.00996562
Cellular component (Increased)
ID	Description	Set Size	Enrichment Score	NES	P-value	Adjusted P-value
GO:0098687	chromosomal region	305	0.365877	1.99799	4.25244e-10	1.25022e-07
GO:0000793	condensed chromosome	201	0.4088	2.11934	5.09181e-09	4.07188e-07
GO:0000775	chromosome, centromeric region	198	0.406487	2.10688	5.53997e-09	4.07188e-07
GO:0000779	condensed chromosome, centromeric region	138	0.403582	1.98434	1.00751e-06	3.29121e-05
GO:0000776	kinetochore	130	0.405339	1.9889	2.57978e-06	6.89506e-05
GO:0005635	nuclear envelope	396	0.291402	1.63652	3.88888e-06	8.16664e-05
GO:0005643	nuclear pore	87	0.439216	2.01927	8.60458e-06	0.000156387
GO:0036464	cytoplasmic ribonucleoprotein granule	201	0.34594	1.79345	1.29948e-05	0.000166107
GO:0010494	cytoplasmic stress granule	77	0.460212	2.08635	1.56829e-05	0.000177337
GO:0016607	nuclear speck	363	0.294156	1.64217	2.03711e-05	0.000221819
GO:0000151	ubiquitin ligase complex	270	0.312782	1.68814	2.36701e-05	0.000248536
GO:0016605	PML body	82	0.443594	2.02048	3.76481e-05	0.000357049
GO:0000228	nuclear chromosome	187	0.336707	1.72846	5.05933e-05	0.00045074
GO:0044815	DNA packaging complex	121	0.361657	1.75591	0.00011698	0.000982634
GO:0035770	ribonucleoprotein granule	218	0.319243	1.68093	0.000122861	0.00100336
GO:0005819	spindle	344	0.280394	1.54792	0.000207451	0.00164839
GO:0031965	nuclear membrane	250	0.305467	1.64058	0.000251167	0.00194324
Cellular component (Decreased)
ID	Description	Set Size	Enrichment Score	NES	P-value	Adjusted P-value
GO:1902495	transmembrane transporter complex	270	-0.363073	-2.05759	8.82312e-10	1.297e-07
GO:0005743	mitochondrial inner membrane	431	-0.308057	-1.82065	1.59905e-08	9.40242e-07
GO:1990351	transporter complex	292	-0.331079	-1.89574	9.61732e-08	4.71249e-06
GO:0098984	neuron to neuron synapse	305	-0.312288	-1.79726	3.88046e-07	1.42607e-05
GO:0019866	organelle inner membrane	478	-0.276754	-1.65638	3.59698e-07	1.42607e-05
GO:0034703	cation channel complex	152	-0.380987	-1.981	1.19237e-06	3.50557e-05
GO:0030312	external encapsulating structure	321	-0.295149	-1.70099	3.57065e-06	8.07517e-05
GO:0031012	extracellular matrix	321	-0.295149	-1.70099	3.57065e-06	8.07517e-05
GO:0032279	asymmetric synapse	284	-0.30257	-1.72252	6.61736e-06	0.0001297
GO:0034702	ion channel complex	201	-0.328937	-1.79263	1.09394e-05	0.000156387
GO:0099572	postsynaptic specialization	296	-0.299496	-1.71728	9.57985e-06	0.000156387
GO:0014069	postsynaptic density	279	-0.301638	-1.71603	9.74494e-06	0.000156387
GO:0097060	synaptic membrane	324	-0.292966	-1.68859	1.06531e-05	0.000156387
GO:0098797	plasma membrane protein complex	367	-0.277858	-1.6085	1.11705e-05	0.000156387
GO:0098793	presynapse	449	-0.265243	-1.57817	1.24325e-05	0.000166107
GO:0098800	inner mitochondrial membrane protein complex	140	-0.369455	-1.91353	1.36953e-05	0.000167768
GO:0150034	distal axon	242	-0.309771	-1.73842	1.51918e-05	0.000177337
GO:0098803	respiratory chain complex	76	-0.433087	-2.00321	2.9546e-05	0.000299535
GO:0005746	mitochondrial respirasome	80	-0.422319	-1.98646	3.61409e-05	0.000354181
GO:0062023	collagen-containing extracellular matrix	247	-0.302068	-1.70175	4.61046e-05	0.000423586
GO:0098798	mitochondrial protein-containing complex	265	-0.290326	-1.64647	5.62692e-05	0.000486563
GO:0030672	synaptic vesicle membrane	101	-0.361532	-1.75669	0.000409998	0.00301349
GO:0099501	exocytic vesicle membrane	101	-0.361532	-1.75669	0.000409998	0.00301349
GO:0043679	axon terminus	95	-0.365825	-1.75524	0.00044703	0.00320553
GO:1990204	oxidoreductase complex	99	-0.360033	-1.74839	0.000493491	0.00345444
GO:0098802	plasma membrane signaling receptor complex	113	-0.342589	-1.70675	0.000530437	0.00362671
GO:0034705	potassium channel complex	64	-0.39793	-1.76894	0.000896568	0.0059907
GO:0008021	synaptic vesicle	180	-0.285865	-1.53102	0.0010009	0.00653922
Molecular function (Increased)
ID	Description	Set Size	Enrichment Score	NES	P-value	Adjusted P-value
GO:0019003	GDP binding	62	0.548515	2.3447	2.74463e-07	1.55895e-05
GO:0019783	ubiquitin-like protein peptidase activity	93	0.441052	2.03078	5.9863e-06	0.000154555
GO:0101005	deubiquitinase activity	81	0.438952	1.95841	2.9542e-05	0.000466107
GO:0004843	cysteine-type deubiquitinase activity	76	0.432527	1.90917	6.55461e-05	0.000930754
GO:0005525	GTP binding	279	0.284828	1.53573	0.000316804	0.00334574
GO:0003697	single-stranded DNA binding	102	0.375356	1.74268	0.000469804	0.0047554
GO:0019001	guanyl nucleotide binding	294	0.275433	1.49356	0.000787661	0.00677866
GO:0032561	guanyl ribonucleotide binding	294	0.275433	1.49356	0.000787661	0.00677866
GO:0019787	ubiquitin-like protein transferase activity	365	0.257634	1.42516	0.00097195	0.00811865
GO:0044183	protein folding chaperone	50	0.445943	1.80801	0.0011481	0.00912571
GO:0003729	mRNA binding	273	0.283018	1.52426	0.00115678	0.00912571
Molecular function (Decreased)
ID	Description	Set Size	Enrichment Score	NES	P-value	Adjusted P-value
GO:0005261	cation channel activity	221	-0.356019	-1.9579	1.41522e-07	1.0048e-05
GO:0022836	gated channel activity	219	-0.35582	-1.95244	1.15834e-07	1.0048e-05
GO:0015267	channel activity	298	-0.324171	-1.843	1.39714e-07	1.0048e-05
GO:0022803	passive transmembrane transporter activity	298	-0.324171	-1.843	1.39714e-07	1.0048e-05
GO:0005216	ion channel activity	285	-0.320253	-1.81492	6.21552e-07	2.52173e-05
GO:0022804	active transmembrane transporter activity	283	-0.318515	-1.80199	6.16485e-07	2.52173e-05
GO:0099094	ligand-gated cation channel activity	72	-0.493568	-2.2505	7.38942e-07	2.62324e-05
GO:0022843	voltage-gated cation channel activity	101	-0.438205	-2.12179	1.13441e-06	3.57969e-05
GO:0015318	inorganic molecular entity transmembrane transporter activity	477	-0.272223	-1.61906	1.40331e-06	3.98541e-05
GO:0015276	ligand-gated ion channel activity	92	-0.412677	-1.9589	1.54225e-05	0.000336923
GO:0022834	ligand-gated channel activity	92	-0.412677	-1.9589	1.54225e-05	0.000336923
GO:0022890	inorganic cation transmembrane transporter activity	399	-0.27201	-1.58495	1.88059e-05	0.000381491
GO:0005244	voltage-gated ion channel activity	134	-0.36341	-1.85067	2.65787e-05	0.000444021
GO:0022832	voltage-gated channel activity	134	-0.36341	-1.85067	2.65787e-05	0.000444021
GO:0008324	cation transmembrane transporter activity	438	-0.262076	-1.54218	2.35269e-05	0.000444021
GO:0022853	active ion transmembrane transporter activity	176	-0.332237	-1.75207	4.96536e-05	0.00074219
GO:0005267	potassium channel activity	77	-0.417457	-1.93477	7.90668e-05	0.00106928
GO:0005249	voltage-gated potassium channel activity	64	-0.436021	-1.92874	0.000123912	0.00159959
GO:0015079	potassium ion transmembrane transporter activity	101	-0.37932	-1.83667	0.000145071	0.00167386
GO:0005539	glycosaminoglycan binding	126	-0.353702	-1.77354	0.000147347	0.00167386
GO:0015399	primary active transmembrane transporter activity	131	-0.349182	-1.75608	0.00013766	0.00167386
GO:1901681	sulfur compound binding	173	-0.310967	-1.6503	0.000318081	0.00334574
GO:0015453	oxidoreduction-driven active transmembrane transporter activity	62	-0.433734	-1.90725	0.000485587	0.0047554
GO:0046873	metal ion transmembrane transporter activity	288	-0.268501	-1.52239	0.000547064	0.00517887
GO:0016829	lyase activity	148	-0.315431	-1.63097	0.000739551	0.00677524

## Sheet: Table 6
Supplementary Table 6. Differential splicing. SALS vs Control
Legend; Logfr= Log Anomaly Detection Method Based on Logical Reasoning, df = degrees of freedom
Cluster	Loglr	df	P-value	Adjusted P-value	Genes
chr2:clu_27985_-	94.1953	12	8.05159e-34	3.09398e-29	ST3GAL5
chr14:clu_15247_-	93.2344	24	4.23489e-27	8.1367e-23	AL137230.2,EFCAB11,FOXN3
chr17:clu_22932_+	44.4602	3	3.73614e-19	4.78562e-15	HGS
chr22:clu_34085_+	45.1113	4	1.18088e-18	1.13444e-14	PPIL2
chr2:clu_28476_-	42.6191	3	2.30679e-18	1.77286e-14	SCN3A
chr8:clu_47753_-	39.5938	2	6.37754e-18	4.08449e-14	RPS20
chr14:clu_14964_-	32.668	3	4.25107e-14	2.33366e-10	FERMT2
chr7:clu_46105_+	43.2559	11	8.01755e-14	3.85113e-10	DNAAF5
chr17:clu_21974_+	37.4062	7	1.56551e-13	6.68422e-10	WSB1
chr11:clu_10001_+	41.8047	11	2.9461e-13	1.1321e-09	DDX25
chr2:clu_31030_+	31.4766	5	2.97697e-12	1.03996e-08	COPS8
chr1:clu_4050_+	32.6338	6	3.80392e-12	1.21811e-08	PIP5K1A
chr5:clu_40016_-	33.2905	7	7.23045e-12	2.13727e-08	NA
chr18:clu_23577_-	26.75	3	1.4343e-11	3.93685e-08	CELF4
chr10:clu_6171_-	33.875	9	4.19792e-11	1.03204e-07	MINDY3
chr19:clu_25227_-	23.8705	2	4.29715e-11	1.03204e-07	NOSIP
chr19:clu_24484_-	32.2891	8	5.84776e-11	1.32183e-07	ADGRL1
chr1:clu_2335_-	30.9648	7	6.20939e-11	1.3256e-07	TARBP1
chr20:clu_31884_+	25.1895	3	6.6344e-11	1.34179e-07	ITPA
chr6:clu_43155_+	22.498	2	1.69521e-10	3.25708e-07	HINT3
chr11:clu_9887_+	33.2812	10	2.03448e-10	3.7228e-07	TRAPPC4
chr18:clu_23341_+	22.0664	2	2.61025e-10	4.55927e-07	CNDP2
chr21:clu_32942_+	44.0469	21	3.43424e-10	5.73772e-07	PCBP3
chr20:clu_31670_-	38.9199	16	4.06822e-10	6.51372e-07	MIR1-1HG-AS1
chr22:clu_34088_+	28.8164	7	4.47384e-10	6.87666e-07	PPIL2
chr2:clu_27581_-	27.0312	6	7.16613e-10	1.05913e-06	FEZ2
chr5:clu_40466_-	21.0059	2	7.53826e-10	1.07286e-06	RPS14
chr1:clu_4095_+	18.8619	1	8.15059e-10	1.08001e-06	ATP8B2
chr5:clu_41360_+	32.8359	11	8.05396e-10	1.08001e-06	TMEM161B-AS1
chr6:clu_43149_+	35.5312	14	1.23842e-09	1.5863e-06	NCOA7
chr5:clu_41713_+	31.0625	10	1.43266e-09	1.77589e-06	PCDHA9,PCDHA13,PCDHAC1,PCDHA7,PCDHA3,PCDHA5,PCDHA4,PCDHA11,PCDHA12,PCDHA1,PCDHA2,PCDHA10,PCDHAC2,PCDHA8,PCDHA6
chr3:clu_36144_+	31.875	11	1.85022e-09	2.22182e-06	SETD5
chr17:clu_20605_-	29.5371	9	2.02093e-09	2.35328e-06	JUP
chr19:clu_26987_+	21.3936	3	2.73076e-09	3.04964e-06	CPT1C
chr21:clu_32854_+	37.5625	17	2.77767e-09	3.04964e-06	PKNOX1,NDUFV3
chr19:clu_27144_+	19.5684	2	3.17373e-09	3.38769e-06	RPL28
chr6:clu_44158_-	22.2344	4	5.12702e-09	5.18463e-06	UBE2J1
chr7:clu_45379_-	32.8262	13	5.01725e-09	5.18463e-06	APTR
chr6:clu_44670_-	16.944	1	5.83795e-09	5.75217e-06	THBS2
chr9:clu_50231_-	23.2891	5	6.92534e-09	6.653e-06	ECPAS
chrX:clu_52199_+	23.1113	5	8.18181e-09	7.66836e-06	PQBP1
chr12:clu_11655_+	21.4951	4	1.03963e-08	9.51184e-06	PHC1
chr1:clu_3198_+	18.1836	2	1.26755e-08	1.13275e-05	ZFP69B
chr8:clu_47479_-	21.2422	4	1.32377e-08	1.1561e-05	CTSB
chr12:clu_12323_+	21.125	4	1.48051e-08	1.26426e-05	SYT1
chr1:clu_3416_+	17.918	2	1.6532e-08	1.38103e-05	NFIA
chr13:clu_13582_+	24.6895	7	1.91234e-08	1.56352e-05	SLITRK5
chr1:clu_3227_+	50.8164	35	2.05135e-08	1.6009e-05	NA
chr2:clu_27704_-	24.625	7	2.02692e-08	1.6009e-05	NRXN1
chr5:clu_41630_+	31.1191	13	2.08304e-08	1.6009e-05	AC112178.1
chr9:clu_50042_-	15.5605	1	2.42423e-08	1.82658e-05	GOLM1
chr20:clu_31870_+	23.125	6	2.63992e-08	1.95085e-05	PTPRA
chr3:clu_36921_+	20.4375	4	2.85286e-08	2.06843e-05	DZIP3
chr22:clu_34090_+	33.6094	16	3.0474e-08	2.16857e-05	IGLV5-37,AC245060.7,AC245060.4,IGLV5-52
chr11:clu_7923_-	18.7305	3	3.67579e-08	2.56818e-05	PITPNM1
chr4:clu_39567_-	24.8438	8	4.69254e-08	3.22001e-05	FAT1
chr3:clu_35402_-	22.3906	6	5.17275e-08	3.48725e-05	CGGBP1
chr1:clu_543_-	23.3828	7	6.20144e-08	3.98999e-05	SRSF10
chr13:clu_13297_-	18.2031	3	6.14446e-08	3.98999e-05	GAS6
chr9:clu_50353_-	16.5913	2	6.22997e-08	3.98999e-05	SCAI
chr7:clu_45224_-	18.0039	3	7.45995e-08	4.64216e-05	SBDS
chrX:clu_52458_+	19.4238	4	7.4899e-08	4.64216e-05	GPRASP1
chr1:clu_4469_+	19.2188	4	9.10243e-08	5.55205e-05	CACNA1E
chr22:clu_34331_+	17.7695	3	9.37185e-08	5.62707e-05	TOM1
chr17:clu_20801_-	41.8594	27	1.01927e-07	6.0258e-05	LRRC37A4P,AC091132.5
chr18:clu_23101_+	18.9766	4	1.14579e-07	6.67109e-05	GREB1L
chr7:clu_44900_-	29.9609	14	1.21079e-07	6.94432e-05	TMEM196
chr22:clu_33973_-	27.8223	12	1.38671e-07	7.83636e-05	RABL2B
chr9:clu_51856_+	25.3086	10	2.05467e-07	0.000114427	PAXX
chr11:clu_7479_-	18.1328	4	2.55152e-07	0.000140067	MPPED2
chr1:clu_1852_-	16.6914	3	2.67415e-07	0.000144732	IGSF8
chr19:clu_26770_+	16.6465	3	2.79346e-07	0.000149089	TOMM40
chr8:clu_47873_-	21.6719	7	2.86267e-07	0.00015069	SNX16
chr12:clu_11281_-	19.25	5	2.9938e-07	0.000155463	NA
chr12:clu_11777_+	22.6562	8	3.21062e-07	0.000164499	MRPS35
chr1:clu_4601_+	16.2207	3	4.2242e-07	0.000212612	PPFIA4
chr19:clu_24800_-	29.3359	15	4.26032e-07	0.000212612	ZNF566
chr15:clu_16854_-	22.2344	8	4.63928e-07	0.000225663	GTF2A2
chr6:clu_44179_-	17.5039	4	4.62821e-07	0.000225663	BACH2
chr1:clu_3492_+	17.4846	4	4.71343e-07	0.000226404	TCTEX1D1
chr5:clu_40686_-	29.9141	16	5.59444e-07	0.000265404	MRNIP
chr12:clu_10064_-	17.2305	4	5.99377e-07	0.000274194	KDM5A
chr15:clu_16729_-	15.8711	3	5.93085e-07	0.000274194	MYEF2
chr2:clu_29316_+	39.3516	27	5.92836e-07	0.000274194	AC008073.3,FAM228B,FAM228A
chr17:clu_21138_-	15.8203	3	6.23039e-07	0.000281665	HELZ
chr16:clu_18100_-	14.2266	2	6.62952e-07	0.000296224	CSNK2A2
chr21:clu_32891_+	20.4336	7	8.58539e-07	0.000379208	GATD3A
chrY:clu_53860_+	25.5547	12	8.91e-07	0.000389074	PCDH11Y
chr11:clu_8135_-	25.4688	12	9.55445e-07	0.000412527	CCDC90B
chr5:clu_40348_-	13.8008	2	1.01484e-06	0.000433302	LARS
chr12:clu_12008_+	30.8125	18	1.11475e-06	0.00047073	HOXC4,AC012531.3,HOXC5,AC012531.2,HOXC6
chr2:clu_28362_-	33.1875	21	1.32328e-06	0.000552715	MZT2A
chr5:clu_41506_+	33.125	21	1.38457e-06	0.000572095	AP3S1
chr12:clu_11071_-	20.9297	8	1.43907e-06	0.000582095	AC004086.1
chr2:clu_27984_-	19.8594	7	1.42481e-06	0.000582095	ST3GAL5
chr14:clu_15087_-	21.9531	9	1.4687e-06	0.000587892	SYNJ2BP-COX16,SYNJ2BP,COX16
chr12:clu_10387_-	16.1816	4	1.61238e-06	0.000638752	HDAC7
chr13:clu_13199_-	20.6445	8	1.84054e-06	0.000721697	UGGT2
chr3:clu_36722_+	14.6147	3	2.00405e-06	0.000777875	NISCH
chr13:clu_13149_-	22.5625	10	2.06466e-06	0.000793387	COMMD6
chr3:clu_35261_-	17.0938	5	2.18486e-06	0.000831265	ERC2
chr13:clu_13707_+	17.0625	5	2.24839e-06	0.000847047	CDC16
chr12:clu_10220_-	14.4539	3	2.34168e-06	0.000852935	RERG
chr16:clu_17671_-	12.9707	2	2.32753e-06	0.000852935	ZC3H7A
chr5:clu_40755_+	20.3594	8	2.3528e-06	0.000852935	SRD5A1
chr5:clu_42088_+	12.9844	2	2.29592e-06	0.000852935	CANX
chr14:clu_14060_+	18.1484	6	2.41353e-06	0.000866774	PPM1A
chr7:clu_45179_-	16.9316	5	2.53497e-06	0.000901957	HUS1
chr2:clu_27995_-	12.8594	2	2.60162e-06	0.00091718	REEP1
chr6:clu_43211_+	15.6152	4	2.74724e-06	0.00095971	HECA
chr4:clu_37976_+	12.751	2	2.89949e-06	0.00100377	OCIAD1
chr3:clu_37433_+	20.0625	8	3.03644e-06	0.0010418	NDUFB5
chr14:clu_14222_+	17.7915	6	3.32177e-06	0.0011197	JDP2
chr6:clu_44137_-	14.0938	3	3.31735e-06	0.0011197	RARS2
chr15:clu_16565_-	14.0625	3	3.4191e-06	0.00113254	LPCAT4
chr3:clu_37093_+	14.0537	3	3.44827e-06	0.00113254	IFT122
chr9:clu_51918_+	14.0547	3	3.44502e-06	0.00113254	CACNA1B
chr8:clu_47805_-	16.5312	5	3.6574e-06	0.00119104	SNHG6
chr15:clu_16045_+	18.625	7	4.20588e-06	0.00135815	RAB11A
chr17:clu_20172_-	17.4688	6	4.43134e-06	0.00141894	TVP23C,CDRT4,TVP23C-CDRT4
chr4:clu_39231_-	34.7812	25	4.46801e-06	0.00141894	PPA2
chr1:clu_3072_+	15.0391	4	4.71843e-06	0.00147411	RBBP4
chr5:clu_40244_-	12.272	2	4.68112e-06	0.00147411	NA
chr5:clu_40989_+	19.5234	8	4.81792e-06	0.00149305	RNF180
chr19:clu_27215_+	14.9551	4	5.10494e-06	0.00156934	AC003005.1,ZNF419
chr18:clu_23655_-	17.2891	6	5.20122e-06	0.00158625	TCF4
chr2:clu_30663_+	26.0781	15	5.32216e-06	0.00161035	NA
chr15:clu_15545_+	16.0977	5	5.43491e-06	0.00163162	GABRA5
chr12:clu_11220_-	10.2625	1	5.88605e-06	0.00175336	CLIP1
chr3:clu_36748_+	11.9707	2	6.32688e-06	0.0018559	CACNA2D3
chr8:clu_48202_-	22.1797	11	6.28659e-06	0.0018559	EEF1D
chrX:clu_53412_-	18.125	7	6.50277e-06	0.00189304	DCX
chr11:clu_8847_+	14.6641	4	6.70476e-06	0.00193717	MAPK8IP1
chr9:clu_51552_+	13.3308	3	6.93177e-06	0.00198781	USP20
chr3:clu_37365_+	15.7812	5	7.252e-06	0.00206424	PPM1L
chr12:clu_11535_+	13.2705	3	7.34709e-06	0.00207593	P3H3
chr19:clu_24746_-	11.7988	2	7.51336e-06	0.00210741	CEP89
chr1:clu_3278_+	18.9688	8	7.7311e-06	0.00213336	DPH2,ATP6V0B
chr10:clu_6183_-	20.9531	10	7.79223e-06	0.00213336	HACD1
chr12:clu_10455_-	11.7578	2	7.82793e-06	0.00213336	KMT2D
chr2:clu_30617_+	11.7793	2	7.66155e-06	0.00213336	SPATS2L
chr2:clu_27639_-	18.8125	8	8.82915e-06	0.00238928	SLC8A1
chr7:clu_44765_-	11.6157	2	9.0231e-06	0.00242469	RADIL
chr1:clu_1151_-	14.2969	4	9.45255e-06	0.00252245	LRRC40
chr7:clu_45631_-	23.4844	13	9.7802e-06	0.00259189	ACHE
chr17:clu_20088_-	14.2451	4	9.92099e-06	0.00259598	PLSCR3,TMEM256-PLSCR3
chr5:clu_41545_+	22.5469	12	9.93077e-06	0.00259598	CSNK1G3
chr8:clu_47903_-	25.2188	15	1.02116e-05	0.00265136	RUNX1T1
chr3:clu_36399_+	18.6328	8	1.02837e-05	0.00265216	OXSR1
chr10:clu_5950_+	31.0859	22	1.06028e-05	0.00269824	AC023282.1,PLPP4
chr3:clu_36938_+	17.5664	7	1.05596e-05	0.00269824	GTPBP8
chr8:clu_48072_-	18.4961	8	1.1547e-05	0.0029192	WASHC5
chr11:clu_9761_+	17.4219	7	1.19666e-05	0.00296147	PTS
chr20:clu_31366_-	11.3398	2	1.18896e-05	0.00296147	TRPC4AP
chr7:clu_45102_-	12.7598	3	1.20225e-05	0.00296147	URGCP-MRPS24,MRPS24,URGCP
chr8:clu_47683_-	15.2383	5	1.18817e-05	0.00296147	ZMAT4
chr17:clu_22588_+	15.1279	5	1.31332e-05	0.00321445	AKAP1
chr4:clu_37732_+	13.875	4	1.40159e-05	0.00340405	NSG1
chr7:clu_46450_+	15.0508	5	1.4085e-05	0.00340405	ZMIZ2
chr12:clu_11338_-	12.5396	3	1.48635e-05	0.00356975	RIMBP2
chr17:clu_22101_+	14.9102	5	1.59995e-05	0.00381872	TMEM98
chr17:clu_20505_-	17.0508	7	1.64869e-05	0.00391076	NA
chr11:clu_7208_-	14.8672	5	1.66345e-05	0.00392156	IFITM10,CTSD,AC068580.4
chr16:clu_17485_-	10.9844	2	1.69647e-05	0.00395093	HAGH
chr17:clu_22027_+	9.2522	1	1.69513e-05	0.00395093	TP53I13
chr1:clu_2913_+	10.9688	2	1.72319e-05	0.00395264	SELENON
chr17:clu_22245_+	12.3906	3	1.7155e-05	0.00395264	CNP
chr3:clu_35542_-	13.6504	4	1.72806e-05	0.00395264	SEMA5B
chr2:clu_28017_-	12.3518	3	1.78081e-05	0.00404919	EIF2AK3
chr19:clu_24843_-	12.3008	3	1.87044e-05	0.00422797	HNRNPL,AC008982.1,ECH1
chr2:clu_28831_-	23.5156	14	1.89952e-05	0.0042686	ATG9A
chr11:clu_7406_-	13.5352	4	1.92387e-05	0.00429817	ABCC8
chr18:clu_23383_+	10.835	2	1.96986e-05	0.00435034	ATP9B
chr2:clu_27496_-	18.8525	9	1.96879e-05	0.00435034	CGREF1
chr11:clu_9129_+	14.6562	5	2.01334e-05	0.00442096	ARL2-SNX15,ARL2
chr7:clu_46993_+	16.7979	7	2.04993e-05	0.00447571	ARMC10
chr10:clu_7078_-	10.7812	2	2.07856e-05	0.00451259	TUBGCP2
chr14:clu_14967_-	18.75	9	2.14246e-05	0.00461491	CNIH1
chr7:clu_45061_-	17.7598	8	2.14971e-05	0.00461491	DPY19L1
chr22:clu_33354_-	16.7109	7	2.209e-05	0.00471584	AC016026.1,MICAL3
chrX:clu_53365_-	13.3398	4	2.30741e-05	0.00489871	BEX1
chrX:clu_52053_+	10.6641	2	2.33699e-05	0.00493426	EIF2S3
chr16:clu_18757_+	12.0527	3	2.37449e-05	0.00498605	ALG1
chr17:clu_21641_+	10.6367	2	2.40177e-05	0.00501592	RABEP1
chr17:clu_21717_+	21.4062	12	2.42912e-05	0.00504562	EIF5A
chr3:clu_35562_-	17.5703	8	2.52065e-05	0.00520758	CCDC14
chr1:clu_4710_+	17.5391	8	2.58764e-05	0.00531739	RPS6KC1
chr22:clu_33778_-	19.4688	10	2.60363e-05	0.0053218	RANGAP1
chr19:clu_25239_-	20.3525	11	2.7085e-05	0.00550686	FUZ
chr9:clu_50427_-	23	14	2.80373e-05	0.00567047	SH3GLB2
chr10:clu_5740_+	13.0859	4	2.9217e-05	0.0058475	DPCD
chr6:clu_44112_-	15.3438	6	2.90797e-05	0.0058475	SNAP91
chr3:clu_35283_-	14.2031	5	3.0312e-05	0.00603523	DENND6A
chr18:clu_23214_+	20.2031	11	3.04799e-05	0.00603738	SETBP1
chr11:clu_8746_+	11.7822	3	3.07958e-05	0.00606867	ANO3
chr12:clu_10946_-	12.9551	4	3.29924e-05	0.00646835	WASHC3
chr8:clu_48020_-	14.0996	5	3.32759e-05	0.00649082	CSMD3
chr1:clu_4272_+	14.0615	5	3.44372e-05	0.00664985	KLHDC9
chr3:clu_36220_+	11.666	3	3.44328e-05	0.00664985	MKRN2
chr3:clu_35764_-	10.2666	2	3.47754e-05	0.00668156	XRN1
chr6:clu_44304_-	10.2524	2	3.52713e-05	0.00674313	PPIL6
chr1:clu_1200_-	19.0469	10	3.65517e-05	0.00695332	TTLL7
chr3:clu_35183_-	17.0781	8	3.80616e-05	0.0072049	PCBP4,AC115284.1
chr12:clu_10194_-	13.9375	5	3.85049e-05	0.0072177	LRP6
chr6:clu_43332_+	13.9375	5	3.85049e-05	0.0072177	TMEM181
chr7:clu_47036_+	20.7656	12	3.99267e-05	0.00744787	ZNF277
chr11:clu_8467_-	10.103	2	4.09554e-05	0.00760286	ZBTB44
chr2:clu_28698_-	15.9668	7	4.17835e-05	0.0077193	ALS2
chr10:clu_6309_-	18.8359	10	4.32804e-05	0.00792517	ZNF248
chr5:clu_41489_+	10.0471	2	4.33103e-05	0.00792517	DCP2
chr12:clu_12647_+	10.0273	2	4.41753e-05	0.00804515	SRRM4
chr2:clu_28586_-	21.5	13	4.48908e-05	0.00813689	FKBP7
chr22:clu_33649_-	12.6055	4	4.56276e-05	0.00823161	FOXRED2
chr7:clu_45896_-	9.97607	2	4.64993e-05	0.00834966	PTN
chr14:clu_14820_-	22.3125	14	4.69214e-05	0.00838627	NOVA1
chr8:clu_49146_+	9.96094	2	4.72085e-05	0.00839852	ATP6V1C1
chr5:clu_41017_+	27.2734	20	4.79764e-05	0.00849581	MAST4
chr2:clu_29207_+	8.24707	1	4.88007e-05	0.00856284	ASAP2
chr4:clu_39493_-	14.7578	6	4.85815e-05	0.00856284	SPOCK3
chr11:clu_7973_-	8.23633	1	4.93568e-05	0.00858205	DHCR7
chr17:clu_21245_-	13.6641	5	4.92334e-05	0.00858205	WBP2
chr8:clu_49143_+	18.6406	10	5.05906e-05	0.00875695	ATP6V1C1,AZIN1-AS1
chr16:clu_18399_-	23.0469	15	5.13753e-05	0.00885291	MVD
chr5:clu_40297_-	13.6016	5	5.20747e-05	0.00893337	PFDN1
chr19:clu_25763_+	12.4453	4	5.29225e-05	0.00903846	CELF5
chr5:clu_40696_-	8.14844	1	5.41532e-05	0.00920772	MAPK9
chr1:clu_232_-	9.79102	2	5.5952e-05	0.00947167	DNAJC11
chr1:clu_10_-	21.1797	13	5.71972e-05	0.00951139	AL732372.2,AL669831.3,AL669831.1
chr13:clu_13370_+	9.76074	2	5.76718e-05	0.00951139	PAN3
chr17:clu_20302_-	16.5918	8	5.70691e-05	0.00951139	C17orf51
chr5:clu_42013_+	17.543	9	5.7539e-05	0.00951139	SIMC1
chr9:clu_49936_-	18.4824	10	5.73914e-05	0.00951139	BMS1P10
chrX:clu_52577_+	16.582	8	5.75339e-05	0.00951139	XIAP
chr16:clu_18345_-	27.7656	21	5.91254e-05	0.00966814	CMC2,AC009070.1,ARLNC1
chr8:clu_48439_+	9.73877	2	5.8953e-05	0.00966814	FAM66A
chr11:clu_9151_+	16.5156	8	6.07949e-05	0.00987965	TM7SF2
chrX:clu_53560_-	12.293	4	6.09331e-05	0.00987965	THOC2
chr5:clu_41537_+	12.2734	4	6.20436e-05	0.0100174	SNCAIP
chr10:clu_6704_-	9.64795	2	6.45578e-05	0.0103365	RNLS
chr7:clu_46389_+	9.64819	2	6.45421e-05	0.0103365	SEPT7
chr17:clu_22199_+	11.0029	3	6.50483e-05	0.0103718	STARD3
chr16:clu_18038_-	10.9963	3	6.54604e-05	0.0103944	AKTIP
chr2:clu_27468_-	7.96118	1	6.59943e-05	0.0104361	NA
chr18:clu_23704_-	13.3105	5	6.75972e-05	0.0106457	NETO1
chr19:clu_25584_+	12.1719	4	6.81506e-05	0.0106891	GPX4
chr7:clu_46351_+	9.5752	2	6.94297e-05	0.0108454	PLEKHA8
chr2:clu_29216_+	16.332	8	7.07892e-05	0.011013	AC080162.1,IAH1
chr1:clu_2851_+	9.53711	2	7.2125e-05	0.0110862	ZBTB40
chr22:clu_34590_+	9.54297	2	7.17037e-05	0.0110862	TRMU
chr5:clu_41077_+	9.54102	2	7.18438e-05	0.0110862	MCCC2
chr8:clu_48827_+	9.49805	2	7.49982e-05	0.0114819	HGSNAT
chr1:clu_1353_-	10.8438	3	7.57632e-05	0.011553	WDR47
chr17:clu_20873_-	15.2568	7	7.64162e-05	0.0116065	HOXB-AS3
chr6:clu_43329_+	13.1172	5	8.03643e-05	0.0120631	GTF2H5
chr7:clu_46706_+	13.1211	5	8.00841e-05	0.0120631	RUNDC3B
chr8:clu_48466_+	19.8594	12	8.00601e-05	0.0120631	VPS37A
chr12:clu_11213_-	20.7188	13	8.08976e-05	0.0120959	DIABLO,AC048338.1
chr2:clu_30498_+	11.9717	4	8.19902e-05	0.0122118	OSBPL6
chr4:clu_39407_-	14.1445	6	8.28856e-05	0.0122975	OTUD4
chr5:clu_41640_+	14.1328	6	8.37335e-05	0.0123755	FAM53C
chr11:clu_9301_+	11.8977	4	8.77819e-05	0.0129241	SNX32
chr15:clu_17164_-	11.88	4	8.92268e-05	0.0130867	ANKRD34C-AS1
chr12:clu_11277_-	9.3082	2	9.06779e-05	0.013249	NA
chr15:clu_16349_+	14.0068	6	9.34073e-05	0.0135961	MAN2A2
chr16:clu_18901_+	10.6191	3	9.39363e-05	0.0136215	AC138969.1,AC138969.2,PKD1P1
chr2:clu_30120_+	23.8438	17	9.58392e-05	0.0138452	BCL2L11
chr19:clu_24670_-	18.7256	11	9.67948e-05	0.0139308	TM6SF2,AC138430.1
chr1:clu_238_-	13.9595	6	9.73233e-05	0.0139546	NA
chr16:clu_19628_+	9.21875	2	9.91626e-05	0.0141292	GABARAPL2
chr4:clu_39511_-	22.9727	16	9.92763e-05	0.0141292	MFAP3L
chr16:clu_17460_-	9.19727	2	0.000101316	0.0143663	CLCN7
chr1:clu_4952_+	17.7422	10	0.000103191	0.0145735	TBCE,GGPS1
chr12:clu_11049_-	7.53491	1	0.000103606	0.0145735	NA
chr6:clu_44691_-	15.8672	8	0.000103915	0.0145735	PSMB1
chr1:clu_3451_+	7.47644	1	0.00011023	0.0153183	EFCAB7
chr18:clu_23265_+	17.6562	10	0.000110422	0.0153183	RAB27B
chr2:clu_29117_+	11.6504	4	0.000110256	0.0153183	TRAPPC12
chr12:clu_10247_-	10.4463	3	0.000110825	0.0153189	SOX5
chr7:clu_45624_-	17.625	10	0.000113173	0.0155874	GIGYF1
chr6:clu_44181_-	14.7852	7	0.00011383	0.0156219	BACH2
chr15:clu_16334_+	9.07275	2	0.00011475	0.0156352	IQGAP1
chr19:clu_24564_-	11.5938	4	0.000116159	0.0156352	UNC13A
chr5:clu_40270_-	12.7188	5	0.000114683	0.0156352	FAM13B
chr5:clu_41005_+	11.5938	4	0.000116159	0.0156352	NLN
chr6:clu_44291_-	11.5918	4	0.000116368	0.0156352	SEC63
chr9:clu_50226_-	20.2344	13	0.000116153	0.0156352	PTPN3
chr12:clu_11747_+	17.5762	10	0.000117606	0.0157465	ETFRF1
chr10:clu_5684_+	11.5679	4	0.00011896	0.0158501	NA
chr15:clu_16234_+	9.03467	2	0.000119205	0.0158501	SNHG21
chr20:clu_32322_+	12.594	5	0.000128157	0.016955	ZSWIM3
chr4:clu_38214_+	15.6099	8	0.000128397	0.016955	LINC02428
chr19:clu_24683_-	25.8125	20	0.000129106	0.0169903	GMIP,LPAR2
chr16:clu_19085_+	10.2812	3	0.000129762	0.0170123	ATXN2L
chrX:clu_52080_+	13.6235	6	0.000130159	0.0170123	PRRG1,AF241726.2
chr5:clu_41486_+	8.9375	2	0.000131369	0.0171123	APC,AC008575.1
chr3:clu_36377_+	11.4219	4	0.00013606	0.0176634	GOLGA4
chr2:clu_30122_+	8.88403	2	0.000138584	0.0179305	TMEM87B
chr14:clu_14130_+	18.2383	11	0.000140963	0.0180179	EXD2
chr2:clu_29909_+	12.4883	5	0.000140793	0.0180179	PTCD3
chr7:clu_46494_+	24.8906	19	0.000141135	0.0180179	ZNF138
chr8:clu_48368_+	8.87109	2	0.000140389	0.0180179	CLN8,AC019257.8
chr16:clu_19293_+	8.85547	2	0.0001426	0.0181446	PHKB
chr15:clu_17111_-	17.2656	10	0.000150071	0.0190322	ETFA
chr19:clu_26065_+	11.3091	4	0.000150922	0.0190773	C19orf53
chr14:clu_14843_-	13.4453	6	0.000151801	0.0191255	STRN3
chr14:clu_13958_+	13.4375	6	0.000152827	0.0191918	GNG2
chr12:clu_10533_-	14.4297	7	0.000153483	0.0192114	CSRNP2
chr14:clu_15333_-	14.4062	7	0.000156531	0.0193409	WARS
chr4:clu_37960_+	8.7666	2	0.000155852	0.0193409	GUF1
chr7:clu_46108_+	16.3047	9	0.000156158	0.0193409	SUN1
chrX:clu_52081_+	18.1074	11	0.000155861	0.0193409	PRRG1,AF241726.2,LANCL3
chr15:clu_16267_+	8.75439	2	0.000157766	0.0194311	ALPK3
chr17:clu_22712_+	8.75	2	0.000158461	0.0194543	BPTF
chr12:clu_10189_-	8.73669	2	0.000160584	0.0194946	YBX3
chr15:clu_16877_-	11.25	4	0.000159339	0.0194946	VPS13C
chr15:clu_16888_-	8.73523	2	0.000160819	0.0194946	RPS27L
chr20:clu_31259_-	8.74121	2	0.00015986	0.0194946	DZANK1
chrX:clu_53173_-	15.3203	8	0.000162768	0.0196688	IQSEC2
chr5:clu_41923_+	12.3203	5	0.000163451	0.0196895	TTC1
chr15:clu_16589_-	15.2969	8	0.000165917	0.0199135	AQR,ZNF770
chr9:clu_49595_-	11.2031	4	0.000166347	0.0199135	NDUFB6
chr14:clu_15340_-	18.0078	11	0.000168226	0.0200759	BEGAIN
chr16:clu_18418_-	18.8594	12	0.00017069	0.0203068	ANKRD11
chr8:clu_47734_-	15.25	8	0.000172395	0.0204463	ATP6V1H
chr4:clu_38589_+	11.1602	4	0.000173039	0.0204596	TRAPPC11
chr1:clu_3762_+	11.125	4	0.000178713	0.0210656	STRIP1
chr1:clu_742_-	7.01172	1	0.000180546	0.0211808	RNF19B
chr1:clu_3312_+	8.61816	2	0.000180792	0.0211808	PLK3
chr3:clu_37348_+	14.2188	7	0.000183156	0.0213926	GFM1
chr1:clu_4279_+	6.99243	1	0.000184288	0.0214595	NIT1
chr1:clu_833_-	12.1602	5	0.000188402	0.0214842	EPHA10
chr1:clu_2910_+	17.8828	11	0.000185109	0.0214842	AL020996.2,MTFR1L
chr15:clu_15426_+	14.1875	7	0.000188008	0.0214842	HERC2P2
chr17:clu_21677_+	19.5859	13	0.000187695	0.0214842	RPAIN
chr17:clu_22737_+	9.89062	3	0.000188414	0.0214842	MAP2K6
chr2:clu_30233_+	8.58594	2	0.000186713	0.0214842	PLEKHB2
chr2:clu_30945_+	11.0703	4	0.000187907	0.0214842	AGFG1
chr14:clu_14104_+	18.7188	12	0.000189683	0.021565	FUT8
chr2:clu_29797_+	12.1328	5	0.000193023	0.02182	ZNF638
chr3:clu_36458_+	13.166	6	0.000193062	0.02182	ZNF621
chr1:clu_4834_+	12.127	5	0.000194028	0.0218648	NA
chr10:clu_5262_+	28.25	24	0.00019585	0.0220056	CSGALNACT2
chr12:clu_10923_-	9.84338	3	0.000197098	0.0220171	CDK17
chr7:clu_46275_+	12.1094	5	0.000197073	0.0220171	TMEM106B
chr11:clu_8938_+	12.1035	5	0.000198099	0.0220252	DTX4
chr5:clu_41762_+	13.1348	6	0.000198317	0.0220252	TCERG1
chr2:clu_29622_+	21.9766	16	0.000200514	0.022102	FOXN2
chr20:clu_32425_+	11	4	0.00020042	0.022102	GNAS
chr3:clu_35648_-	9.82422	3	0.000200734	0.022102	CPNE4
chr11:clu_8795_+	10.9766	4	0.000204773	0.0223721	CAT
chr12:clu_12136_+	8.49219	2	0.000205064	0.0223721	MARS
chr12:clu_12746_+	12.062	5	0.000205516	0.0223721	SNRNP35
chr9:clu_50536_-	17.75	11	0.000204864	0.0223721	CAMSAP1
chr16:clu_19698_+	12.0312	5	0.00021119	0.0228781	GSE1
chr18:clu_23428_-	8.46094	2	0.000211574	0.0228781	YES1
chr19:clu_26452_+	6.8584	1	0.000212545	0.0228781	ARHGAP33
chr19:clu_27233_+	10.9375	4	0.000212235	0.0228781	RPS5
chr6:clu_44639_-	14.0366	7	0.000213273	0.0228923	AL109933.2,AL109933.5,LPA
chr12:clu_12406_+	9.75684	3	0.000214054	0.0229121	SCYL2
chr6:clu_43506_-	8.43359	2	0.000217439	0.0232098	RANBP9
chr8:clu_49100_+	9.7334	3	0.00021889	0.0233	NDUFAF6
chr16:clu_17615_-	9.73047	3	0.000219502	0.0233006	NMRAL1
chr2:clu_29829_+	19.3438	13	0.000224244	0.0237383	DGUOK
chr16:clu_17881_-	18.4844	12	0.000226028	0.0238614	SMG1P2,BOLA2-SMG1P6,SMG1P6,BOLA2
chr1:clu_1144_-	10.8633	4	0.000227165	0.0239158	SERBP1
chr1:clu_939_-	15.8281	9	0.000228285	0.0239549	ZSWIM5
chr13:clu_13668_+	19.3164	13	0.000228783	0.0239549	SOX1-OT,LINC00354
chr4:clu_37654_+	15.8203	9	0.000229705	0.0239861	IDUA
chr12:clu_12460_+	8.37012	2	0.000231688	0.0239962	WASHC4
chr17:clu_20233_-	8.36719	2	0.000232368	0.0239962	FLII
chr20:clu_31171_-	10.8438	4	0.000231264	0.0239962	C20orf194
chr5:clu_42117_+	12.9531	6	0.000231775	0.0239962	AC138035.1
chr6:clu_42871_+	10.8359	4	0.000232924	0.0239962	OGFRL1
chr2:clu_27776_-	9.66248	3	0.000234197	0.0240629	MIR217HG
chr10:clu_5932_+	11.9023	5	0.000236701	0.0241265	GRK5
chr19:clu_23736_-	16.6836	10	0.000236258	0.0241265	LINC01002
chr2:clu_27327_-	10.8206	4	0.000236227	0.0241265	RNF144A-AS1
chr20:clu_31176_-	13.9062	7	0.000237774	0.0241718	LZTS3
chr14:clu_14406_+	8.32422	2	0.00024257	0.0245943	UNC79
chr3:clu_37392_+	8.3125	2	0.00024543	0.0247536	PRKCI
chr7:clu_44958_-	13.8711	7	0.000244843	0.0247536	TRA2A
chr1:clu_4653_+	6.70938	1	0.00024912	0.02506	NA
chr11:clu_8891_+	8.28906	2	0.00025125	0.0252083	MADD
chr6:clu_44377_-	8.28174	2	0.000253097	0.0253275	FAM184A
chr22:clu_34354_+	9.57812	3	0.000253795	0.0253314	TRIOBP
chr12:clu_10368_-	15.6875	9	0.000255221	0.0254077	SLC38A1
chr7:clu_47045_+	13.8105	7	0.000257504	0.0255687	MET
chr12:clu_12783_+	15.668	9	0.0002592	0.0256363	AACS
chr18:clu_23612_-	16.5625	10	0.000259518	0.0256363	AC012254.2,HDHD2
chr8:clu_48305_-	13.791	7	0.000261724	0.0257879	CYHR1
chr7:clu_46069_-	11.7812	5	0.00026343	0.0258235	LMBR1
chrX:clu_53278_-	8.24243	2	0.000263243	0.0258235	PABPC1L2B-AS1
chr5:clu_40847_+	24.7305	20	0.000264417	0.0258367	NA
chr6:clu_44501_-	10.6953	4	0.000264909	0.0258367	REPS1
chr15:clu_16105_+	10.6875	4	0.000266808	0.0259561	NEO1
chr15:clu_17085_-	15.625	9	0.000268171	0.0260227	COX5A
chr13:clu_13476_+	15.6172	9	0.000269834	0.0261182	GPALPP1
chr20:clu_31193_-	23.125	18	0.000272748	0.0262679	RNF24
chr5:clu_40287_-	6.62497	1	0.000272589	0.0262679	SIL1
chr15:clu_16195_+	8.18359	2	0.000279197	0.0268217	MORF4L1
chr16:clu_18942_+	12.7188	6	0.000283281	0.0271086	METTL9
chr6:clu_44004_-	8.16797	2	0.000283593	0.0271086	DST
chr11:clu_9030_+	11.6875	5	0.000286153	0.0272854	RTN3
chr4:clu_38394_+	11.6816	5	0.000287636	0.0273589	C4orf33
chr4:clu_39320_-	8.13916	2	0.000291882	0.0276942	NA
chr1:clu_3501_+	11.6289	5	0.000301327	0.02852	LRRC7
chr1:clu_3602_+	11.6094	5	0.00030656	0.028538	ZNF326
chr10:clu_6687_-	9.38086	3	0.000306232	0.028538	WAPL
chr11:clu_9745_+	10.5469	4	0.000303399	0.028538	DIXDC1
chr19:clu_25388_-	12.6257	6	0.000306716	0.028538	RDH13
chr2:clu_29280_+	19.7578	14	0.00030347	0.028538	LRATD1
chr5:clu_40569_-	21.375	16	0.000304722	0.028538	KIAA1191
chr8:clu_49254_+	13.6016	7	0.000306355	0.028538	KHDRBS3
chr6:clu_44678_-	14.5186	8	0.000312378	0.0289946	WDR27,AL031315.1
chr3:clu_36511_+	23.6914	19	0.000314786	0.0291477	KIF15,TMEM42
chr12:clu_11044_-	8.05664	2	0.00031699	0.0292812	ATXN2
chr4:clu_38597_+	22.8906	18	0.000319268	0.0294209	STOX2,AC074194.1
chr2:clu_27988_-	6.47235	1	0.000320828	0.0294292	POLR1A
chr8:clu_47892_-	19.6797	14	0.00032089	0.0294292	NBN
chr5:clu_40661_-	8.04041	2	0.000322178	0.029477	AC113348.2,ZNF354A
chr1:clu_4464_+	10.4688	4	0.000325833	0.0297406	CACNA1E
chr12:clu_10950_-	10.4629	4	0.000327581	0.0298293	NT5DC3
chr3:clu_35561_-	12.5391	6	0.000330266	0.0300027	MYLK
chr1:clu_2302_-	15.3516	9	0.000332816	0.0300921	ABCB10
chr15:clu_17199_-	8.00879	2	0.000332527	0.0300921	AC245033.1,CPEB1
chr10:clu_5149_+	14.4297	8	0.000335628	0.0301713	STAM
chr16:clu_19178_+	9.2832	3	0.000336048	0.0301713	FBXL19
chr2:clu_29446_+	10.4375	4	0.000335261	0.0301713	SNX17
chr11:clu_8636_+	6.4173	1	0.000340269	0.0303927	AMPD3
chr3:clu_35866_-	12.502	6	0.000340886	0.0303927	GOLIM4
chr8:clu_47782_-	9.27002	3	0.000340288	0.0303927	NA
chr10:clu_5979_+	14.4062	8	0.000342038	0.0304247	AL731577.2,ZRANB1
chr21:clu_33109_-	9.25195	3	0.000346186	0.0307226	LTN1
chr8:clu_48516_+	7.96045	2	0.000348996	0.0309006	FAM160B2
chr21:clu_32661_+	7.95703	2	0.000350191	0.0309352	USP25
chr12:clu_10667_-	9.23413	3	0.000352103	0.0310327	BAZ2A
chr3:clu_36350_+	16.1641	10	0.000353003	0.0310409	FBXL2
chr1:clu_3784_+	7.93945	2	0.000356401	0.031219	DDX20
chr5:clu_40709_-	11.4375	5	0.000356654	0.031219	RACK1
chr1:clu_1258_-	10.3633	4	0.000358747	0.0312482	HFM1
chr12:clu_10870_-	16.1406	10	0.000359427	0.0312482	POC1B,DUSP6
chr12:clu_11948_+	16.1406	10	0.000359427	0.0312482	LETMD1
chr3:clu_35628_-	33.7812	33	0.000361549	0.0313001	TMCC1
chr9:clu_50574_-	6.36029	1	0.000361653	0.0313001	SNHG7
chr17:clu_21755_+	6.35718	1	0.000362859	0.0313339	ATP1B2
chr21:clu_33265_-	11.4092	5	0.00036565	0.0315041	WDR4
chr7:clu_46712_+	6.34009	1	0.000369553	0.0317691	ADAM22
chr14:clu_14838_-	7.89355	2	0.000373141	0.031831	PRKD1
chr3:clu_35742_-	7.89453	2	0.000372777	0.031831	TFDP2
chr8:clu_49040_+	9.1748	3	0.000372535	0.031831	CPNE3
chrX:clu_52535_+	11.3848	5	0.000373585	0.031831	ALG13
chr10:clu_6980_-	7.88574	2	0.000376067	0.031952	SFXN4
chr14:clu_15022_-	10.3098	4	0.000376669	0.031952	C14orf39
chr1:clu_2642_+	9.15625	3	0.000379164	0.0320928	PARK7
chr12:clu_12523_+	7.87109	2	0.000381617	0.0322294	IFT81
chr12:clu_10826_-	10.2891	4	0.000383862	0.0323479	PPP1R12A
chr16:clu_18055_-	24.8965	21	0.000389789	0.0327755	AC040168.1
chr12:clu_11273_-	7.83203	2	0.000396819	0.0330055	NCOR2
chr5:clu_42087_+	10.2539	4	0.000396359	0.0330055	CANX
chr6:clu_42161_+	9.11328	3	0.00039497	0.0330055	RIOK1
chr9:clu_49723_-	24.875	21	0.000395178	0.0330055	EXOSC3,SLC25A51,AL138752.2
chr9:clu_51396_+	7.83203	2	0.000396819	0.0330055	PBX3
chr2:clu_27284_-	7.82812	2	0.000398372	0.0330631	PXDN
chr1:clu_1239_-	15.0938	9	0.000407626	0.0337583	ODF2L
chr14:clu_14390_+	11.2812	5	0.000409162	0.0338126	CHGA
chr1:clu_5016_+	32.8438	32	0.000411515	0.0339341	SDCCAG8
chr12:clu_11844_+	11.2588	5	0.000417313	0.0343385	ANO6
chr8:clu_48233_-	9.04883	3	0.000419914	0.0344569	NRBP2
chrX:clu_53625_-	11.25	5	0.000420545	0.0344569	CT45A11P,MMGT1
chr5:clu_40233_-	17.6426	12	0.000421755	0.0344825	MIR3936HG
chr1:clu_594_-	9.02612	3	0.00042907	0.0349496	AHDC1
chr3:clu_35275_-	11.2266	5	0.000429287	0.0349496	IL17RD
chr22:clu_34002_+	43.7344	48	0.000434147	0.0352705	AC000095.2,DGCR5,DGCR9
chr2:clu_28513_-	6.18066	1	0.000438319	0.0354865	STK39
chr7:clu_46723_+	10.1426	4	0.000438652	0.0354865	CDK14
chr7:clu_46017_-	6.1582	1	0.000448994	0.0362469	TMUB1
chr5:clu_41595_+	11.1719	5	0.000450389	0.0362832	CAMLG
chr12:clu_12701_+	6.14453	1	0.000455621	0.0365514	BCL7A
chr8:clu_47523_-	30.5303	29	0.000455003	0.0365514	NA
chr12:clu_11566_+	8.95898	3	0.00045732	0.0366114	TPI1
chr2:clu_31086_+	11.1301	5	0.000467184	0.0373232	GPR35,CAPN10
chr16:clu_17800_-	6.1134	1	0.000471078	0.0375562	RRN3P1
chr12:clu_12285_+	11.1094	5	0.000475761	0.0377728	AC092881.1
chr12:clu_12566_+	15.7773	10	0.000474894	0.0377728	ACAD10
chr9:clu_50117_-	7.64648	2	0.000477721	0.0378503	FANCC
chr1:clu_1344_-	17.4688	12	0.000479162	0.0378864	HENMT1
chr11:clu_8967_+	11.0859	5	0.000485634	0.0382407	AP003108.2,SDHAF2
chr20:clu_31561_-	16.6094	11	0.000484886	0.0382407	TMEM189,UBE2V1,TMEM189-UBE2V1
chr2:clu_30476_+	7.625	2	0.000488095	0.0383559	SCRN3
chr17:clu_21955_+	8.88672	3	0.000489798	0.0384111	CCDC144CP
chr22:clu_34165_+	19.875	15	0.000494614	0.0386438	MIAT
chr4:clu_38638_-	36.6953	38	0.000494792	0.0386438	ABCA11P,ZNF721
chrX:clu_53530_-	7.60938	2	0.000495782	0.0386438	SEPT6
chr2:clu_29494_+	15.7109	10	0.000499606	0.0387846	YPEL5
chr22:clu_33595_-	10	4	0.000499399	0.0387846	PRR14L
chr2:clu_29781_+	6.05481	1	0.000501624	0.0387847	MXD1,SNRNP27
chr2:clu_31098_+	7.59766	2	0.000501626	0.0387847	SEPT2
chrY:clu_53875_+	9.99219	4	0.000502959	0.0388096	USP9Y
chr4:clu_38253_+	7.58484	2	0.000508097	0.0391275	AP1AR
chr4:clu_38992_-	7.57227	2	0.000514525	0.0395433	CLOCK
chr6:clu_44124_-	7.53369	2	0.000534761	0.0409348	CEP162
chr7:clu_45965_-	13.8516	8	0.000534117	0.0409348	TPK1
chr19:clu_25583_+	5.97742	1	0.000545058	0.0415574	GPX4
chr6:clu_43421_-	7.51465	2	0.000545042	0.0415574	EXOC2
chr1:clu_3449_+	17.2812	12	0.000549614	0.0417391	EFCAB7
chr2:clu_30490_+	7.50684	2	0.000549316	0.0417391	HNRNPA3
chr11:clu_7724_-	7.49609	2	0.000555249	0.0420542	SNHG1
chr21:clu_32795_+	5.95898	1	0.000555951	0.0420542	TTC3
chr7:clu_46282_+	8.75098	3	0.000557125	0.0420602	HDAC9
chr12:clu_12215_+	7.49023	2	0.000558512	0.0420822	MON2
chr20:clu_32290_+	13.793	8	0.000559735	0.0420919	TTPAL
chr14:clu_13919_+	30.1562	29	0.000564677	0.0423806	LRFN5
chr1:clu_3740_+	15.5312	10	0.000572941	0.0429126	AMPD2
chr16:clu_19344_+	7.46094	2	0.000575117	0.0429126	RBL2
chr22:clu_34487_+	5.92786	1	0.000574847	0.0429126	NA
chr2:clu_27625_-	7.44531	2	0.000584174	0.0435039	SOS1
chr19:clu_26243_+	5.90771	1	0.000587419	0.0435906	ARMC6
chr2:clu_29484_+	7.43945	2	0.000587606	0.0435906	WDR43
chr1:clu_242_-	12.8047	7	0.000591338	0.0436987	UTS2
chr3:clu_36789_+	15.4922	10	0.000590222	0.0436987	PXK
chr2:clu_27282_-	7.42969	2	0.000593373	0.043765	PXDN
chrY:clu_53845_-	7.42627	2	0.000595405	0.0438307	KDM5D
chr11:clu_7710_-	10.8438	5	0.000600271	0.0441045	BSCL2,HNRNPUL2-BSCL2
chr7:clu_46670_+	14.5898	9	0.000604326	0.0443176	AC004980.1
chr8:clu_47719_-	22.6875	19	0.000607201	0.0444436	PCMTD1,PXDNL
chr10:clu_5383_+	5.86426	1	0.000615497	0.0449652	TSPAN15
chr19:clu_26878_+	7.38867	2	0.000618216	0.0449928	DHX34
chr4:clu_38682_-	14.5625	9	0.000617316	0.0449928	CTBP1
chr3:clu_37149_+	9.75391	4	0.000624451	0.0453607	PPP2R3A
chr16:clu_17785_-	7.37476	2	0.00062688	0.0454511	ERI2
chr9:clu_49471_-	7.36963	2	0.000630102	0.0455987	ERMP1
chr12:clu_12462_+	8.61731	3	0.0006324	0.045679	WASHC4
chr18:clu_23584_-	44.9453	51	0.000635133	0.0457046	AC021504.1
chr19:clu_26674_+	7.3623	2	0.000634734	0.0457046	CIC
chr1:clu_1178_-	9.72266	4	0.000642401	0.0458943	AC118549.1
chr11:clu_8236_-	14.5059	9	0.000645098	0.0458943	POGLUT3
chr12:clu_12419_+	13.6094	8	0.000648043	0.0458943	CHPT1
chr17:clu_22332_+	13.625	8	0.000640025	0.0458943	RUNDC3A
chr21:clu_32903_+	17.0605	12	0.000645508	0.0458943	LRRC3,LINC02575
chr3:clu_36790_+	5.82397	1	0.000642734	0.0458943	KCTD6
chr9:clu_49439_-	5.8187	1	0.000646392	0.0458943	PUM3
chrX:clu_52439_+	7.34082	2	0.000648518	0.0458943	DRP2
chrX:clu_53241_-	9.7168	4	0.000645823	0.0458943	EDA2R
chr14:clu_13987_+	12.6758	7	0.000657227	0.0461705	SOCS4
chr16:clu_17727_-	11.7305	6	0.000655922	0.0461705	AC126755.1
chr2:clu_30542_+	12.6758	7	0.000657227	0.0461705	FSIP2
chr5:clu_41611_+	10.7422	5	0.000655941	0.0461705	TXNDC15
chr2:clu_28879_-	5.80127	1	0.000658618	0.0461838	NA
chr14:clu_14260_+	9.6875	4	0.000663206	0.0464208	AHSA1
chr4:clu_37666_+	11.7134	6	0.000665449	0.0464931	UVSSA
chr10:clu_5655_+	7.3125	2	0.000667147	0.0465272	ZDHHC16
chr1:clu_3697_+	5.78601	1	0.000669516	0.0466078	FAM102B
chr5:clu_40219_-	7.30469	2	0.00067238	0.0466579	RAPGEF6,AC008695.1
chr7:clu_46075_-	9.67188	4	0.000672665	0.0466579	PTPRN2
chr11:clu_7883_-	7.29523	2	0.000678771	0.0469045	C11orf68
chr21:clu_32711_+	7.29395	2	0.000679641	0.0469045	USP16
chr5:clu_40038_-	5.77173	1	0.000679881	0.0469045	ARRDC3
chr2:clu_27380_-	10.6953	5	0.000683322	0.0470574	FAM49A
chr7:clu_46653_+	8.53125	3	0.000686129	0.0471662	MDH2
chr10:clu_5520_+	5.75586	1	0.000691588	0.0472391	GHITM
chr11:clu_8218_-	20.9531	17	0.000691904	0.0472391	MSANTD4,KBTBD3
chr16:clu_19313_+	10.6807	5	0.000692108	0.0472391	HEATR3
chr7:clu_45165_-	14.4199	9	0.000689598	0.0472391	SEPT7P2
chr5:clu_41040_+	14.4102	9	0.00069484	0.0473415	RAD17
chr3:clu_36078_-	7.26807	2	0.000697459	0.0474359	BDH1
chr11:clu_8147_-	7.26562	2	0.000699164	0.0474678	PICALM
chr16:clu_18909_+	8.50488	3	0.000703482	0.0476767	AC138969.1,AC138969.2,PKD1P1
chr6:clu_44598_-	8.50195	3	0.000705436	0.047725	MTRF1L
chr20:clu_32061_+	12.5781	7	0.000711887	0.0480767	HM13
chr18:clu_23702_-	13.4844	8	0.000715824	0.0482578	CBLN2
chr7:clu_45674_-	8.47412	3	0.000724277	0.0487422	RASA4B
chr19:clu_23894_-	8.46875	3	0.000727971	0.0489051	AP3D1
chr11:clu_8355_-	5.70312	1	0.000731974	0.0489493	HYOU1
chr18:clu_23568_-	14.3438	9	0.000731536	0.0489493	RPRD1A
chr22:clu_33812_-	9.57788	4	0.00073245	0.0489493	CYP2D7
chr1:clu_2601_+	9.56641	4	0.000740099	0.0493252	DFFB
chr17:clu_20651_-	10.6029	5	0.000740642	0.0493252	NA
chr1:clu_2717_+	11.582	6	0.000743351	0.0493926	DRAXIN
chr12:clu_11533_+	12.5195	7	0.000746795	0.0493926	GPR162,P3H3
chr20:clu_31280_-	10.5938	5	0.000746572	0.0493926	NAPB
chr3:clu_36142_+	11.5781	6	0.0007458	0.0493926	SETD5
chr14:clu_14285_+	12.5156	7	0.000749181	0.0494653	ZC3H14
chr6:clu_43259_+	15.1719	10	0.00075245	0.0495959	UST
chr12:clu_11046_-	10.5781	5	0.000756802	0.0496274	ATXN2
chr18:clu_23081_+	12.5039	7	0.000756384	0.0496274	CEP192
chr2:clu_30292_+	10.5781	5	0.000756802	0.0496274	R3HDM1

## Sheet: Table 7
Supplementary Table 7. Splicing in UNC13A and STMN2. SALS vs Control
Legend; Logfr= Log Anomaly Detection Method Based on Logical Reasoning, df = degrees of freedom
Cluster	Loglr	df	P-value	Adjusted P-value	Genes
chr19:clu_24564_-	11.5938	4	0.000116159	0.0156352	UNC13A
chr8:clu_48985_+	8.375	3	0.000795532	0.0510349	STMN2

## Sheet: Table 8
Supplementary Table 8. Differential splicing (SALS vs Control) overlap with genes responsive to TDP43 knock-down
Legend; HGNC= HUGO Gene Nomenclature Committee, Logfr= Log Anomaly Detection Method Based on Logical Reasoning, df = degrees of freedom
Gene	HGNC_Symbol	TDP43_Fold_Change_Log2	TDP43_Average_Expression	TDP43_P-value	TDP43_Adjusted P-value	cluster	loglr	df	P-value	Adjusted P-value	Gene
HINT3	ENSG00000111911	-0.672998	725.854	1.09e-15	3.51e-14	chr6:clu_43155_+	22.498	2	1.69521e-10	3.26e-07	HINT3
RERG	ENSG00000134533	0.771133	111.975	6.33e-07	6.49e-06	chr12:clu_10220_-	14.4539	3	2.34168e-06	0.000852935	RERG
SLC8A1	ENSG00000183023	1.04264	348.788	7.78e-22	4.26e-20	chr2:clu_27639_-	18.8125	8	8.82915e-06	0.00238928	SLC8A1
ACHE	ENSG00000087085	-0.81423	213.761	6.13e-11	1.15e-09	chr7:clu_45631_-	23.4844	13	9.7802e-06	0.00259189	ACHE
ZMAT4	ENSG00000165061	1.07652	127.392	1.38e-12	3.15e-11	chr8:clu_47683_-	15.2383	5	1.18817e-05	0.00296147	ZMAT4
NSG1	ENSG00000168824	-0.637146	632.07	8.66e-15	2.55e-13	chr4:clu_37732_+	13.875	4	1.40159e-05	0.00340405	NSG1
IFITM10	ENSG00000244242	-1.07307	103.348	1.03e-11	2.12e-10	chr11:clu_7208_-	14.8672	5	1.66345e-05	0.00392156	IFITM10_CTSD_AC068580.4
SEMA5B	ENSG00000082684	-0.603729	731.686	9.7e-13	2.25e-11	chr3:clu_35542_-	13.6504	4	1.72806e-05	0.00395264	SEMA5B
XRN1	ENSG00000114127	-0.60252	1779.58	8.39e-28	6.79e-26	chr3:clu_35764_-	10.2666	2	3.47754e-05	0.00668156	XRN1
PTN	ENSG00000105894	0.765244	1784.51	2.14e-29	1.88e-27	chr7:clu_45896_-	9.97607	2	4.64993e-05	0.00834966	PTN
WDR47	ENSG00000085433	-0.718317	1621.29	2.57e-30	2.55e-28	chr1:clu_1353_-	10.8438	3	7.57632e-05	0.011553	WDR47
RUNDC3B	ENSG00000105784	-0.600747	173.924	7.8e-05	0.00052881	chr7:clu_46706_+	13.1211	5	8.00841e-05	0.0120631	RUNDC3B
RAB27B	ENSG00000041353	-1.40597	280.514	3.88e-32	4.2e-30	chr18:clu_23265_+	17.6562	10	0.000110422	0.0153183	RAB27B
NDUFB6	ENSG00000165264	-0.682887	1042.3	1.74e-15	5.49e-14	chr9:clu_49595_-	11.2031	4	0.000166347	0.0199135	NDUFB6
GNAS	ENSG00000087460	0.602631	125077	5.49e-86	3.22e-83	chr20:clu_32425_+	11	4	0.00020042	0.022102	GNAS
AMPD3	ENSG00000133805	0.634548	246.333	2.59e-07	2.85e-06	chr11:clu_8636_+	6.4173	1	0.000340269	0.0303927	AMPD3
CHGA	ENSG00000100604	0.618406	77279.7	2.18e-115	2.09e-112	chr14:clu_14390_+	11.2812	5	0.000409162	0.0338126	CHGA
MSANTD4	ENSG00000170903	-0.804396	1561.53	5.71e-35	7.13e-33	chr11:clu_8218_-	20.9531	17	0.000691904	0.0472391	MSANTD4_KBTBD3

## Sheet: Table 9
Supplementary Table 9. Differentially Expressed Genes. Riluzole Treated vs DMSO
Legend; HGNC= HUGO Gene Nomenclature Committee
Ensemb_Gene_ID	HGNC_Symbol	Fold_Change_Log2	Average_Expression	P-value	Adjusted P-value
ENSG00000105642	KCNN1	1.31944	6.11535	2.00906e-07	0.00246934
ENSG00000067225	PKM	0.441224	9.99796	1.24153e-06	0.00762985
ENSG00000100285	NEFH	0.499435	9.01139	2.22389e-06	0.00874684
ENSG00000171314	PGAM1	0.502189	8.068	3.2122e-06	0.00874684
ENSG00000103154	NECAB2	0.762413	5.49695	3.55823e-06	0.00874684
ENSG00000074211	PPP2R2C	0.301549	8.34021	5.72359e-06	0.0103504
ENSG00000111669	TPI1	0.455838	7.79689	5.89478e-06	0.0103504
ENSG00000166483	WEE1	-0.797697	3.03682	7.29466e-06	0.0103853
ENSG00000006062	MAP3K14	-0.573016	3.96068	7.78261e-06	0.0103853
ENSG00000164684	ZNF704	-0.480291	7.36136	1.05527e-05	0.0103853
ENSG00000163348	PYGO2	-0.347452	5.88946	1.1045e-05	0.0103853
ENSG00000182870	GALNT9	0.325196	5.86784	1.25478e-05	0.0103853
ENSG00000179314	WSCD1	0.383953	7.07022	1.27862e-05	0.0103853
ENSG00000184009	ACTG1	0.404189	11.6294	1.34115e-05	0.0103853
ENSG00000105220	GPI	0.438374	9.1185	1.35612e-05	0.0103853
ENSG00000026025	VIM	0.537214	8.29283	1.39865e-05	0.0103853
ENSG00000226784	PGAM4	0.596458	3.35227	1.60341e-05	0.0103853
ENSG00000150995	ITPR1	0.717443	3.39016	1.67968e-05	0.0103853
ENSG00000106327	TFR2	0.743105	4.50557	1.6835e-05	0.0103853
ENSG00000176171	BNIP3	0.859863	6.08879	1.69744e-05	0.0103853
ENSG00000121966	CXCR4	1.32819	4.57266	1.77439e-05	0.0103853
ENSG00000148200	NR6A1	-0.489161	4.86733	2.10344e-05	0.0117515
ENSG00000106771	TMEM245	-0.298497	6.90875	2.44744e-05	0.0126205
ENSG00000177875	CCDC184	0.240281	8.54949	2.5616e-05	0.0126205
ENSG00000197457	STMN3	0.319339	9.21806	2.57326e-05	0.0126205
ENSG00000119283	TRIM67	0.366192	8.29197	2.68171e-05	0.0126205
ENSG00000157219	HTR5A	1.16159	2.0774	2.77238e-05	0.0126205
ENSG00000244486	SCARF2	0.568814	4.8097	2.93732e-05	0.0128938
ENSG00000105968	H2AZ2	-0.320444	7.06927	3.19065e-05	0.0129166
ENSG00000151320	AKAP6	0.300309	8.59507	3.31382e-05	0.0129166
ENSG00000147454	SLC25A37	0.381146	4.97665	3.33121e-05	0.0129166
ENSG00000185052	SLC24A3	0.486259	8.4002	3.37611e-05	0.0129166
ENSG00000132821	VSTM2L	0.494918	6.98392	3.4926e-05	0.0129166
ENSG00000083444	PLOD1	0.797898	6.08426	3.57307e-05	0.0129166
ENSG00000158747	NBL1	0.41363	5.54578	3.93734e-05	0.0137304
ENSG00000131187	F12	0.440108	3.97721	4.02161e-05	0.0137304
ENSG00000124191	TOX2	0.349777	6.62899	4.62716e-05	0.0153709
ENSG00000277586	NEFL	0.519525	12.9223	4.76494e-05	0.0154121
ENSG00000137573	SULF1	-0.692463	3.54273	5.12273e-05	0.0158124
ENSG00000162975	KCNF1	0.749604	3.73204	5.14599e-05	0.0158124
ENSG00000004777	ARHGAP33	0.293873	8.37456	5.70799e-05	0.0167163
ENSG00000181652	ATG9B	0.477528	3.72827	5.71218e-05	0.0167163
ENSG00000138623	SEMA7A	0.412254	6.15609	5.93791e-05	0.0169727
ENSG00000075618	FSCN1	0.254026	9.21105	6.54403e-05	0.0177576
ENSG00000167081	PBX3	0.330348	8.71492	6.57038e-05	0.0177576
ENSG00000159399	HK2	1.46986	5.47704	6.6459e-05	0.0177576
ENSG00000205476	CCDC85C	0.278818	5.76259	6.89933e-05	0.0180235
ENSG00000058335	RASGRF1	0.484542	6.14968	7.15784e-05	0.0180235
ENSG00000078295	ADCY2	0.499132	7.39426	7.2159e-05	0.0180235
ENSG00000140090	SLC24A4	0.904869	1.20534	7.33198e-05	0.0180235
ENSG00000000457	SCYL3	-0.480802	4.49212	7.96307e-05	0.019191
ENSG00000144724	PTPRG	-0.518137	5.11591	8.30222e-05	0.0193289
ENSG00000007047	MARK4	0.27105	7.67103	8.57029e-05	0.0193289
ENSG00000102144	PGK1	0.337531	8.6685	8.61723e-05	0.0193289
ENSG00000225614	ZNF469	0.460089	4.47085	8.64934e-05	0.0193289
ENSG00000116014	KISS1R	0.902133	1.04062	8.85035e-05	0.0194249
ENSG00000111674	ENO2	0.233084	10.0308	9.03939e-05	0.0194631
ENSG00000205744	DENND1C	0.81771	1.61207	9.18444e-05	0.0194631
ENSG00000057757	PITHD1	-0.503494	6.75145	9.70179e-05	0.020211
ENSG00000197299	BLM	-1.41054	2.36891	0.0001003	0.0202659
ENSG00000139220	PPFIA2	0.23651	7.63686	0.000101189	0.0202659
ENSG00000075624	ACTB	0.325061	11.8127	0.000103438	0.0202659
ENSG00000166171	DPCD	0.408588	4.33918	0.00010579	0.0202659
ENSG00000181291	TMEM132E	0.485135	7.62697	0.000107108	0.0202659
ENSG00000158050	DUSP2	0.799009	2.00453	0.000107175	0.0202659
ENSG00000265972	TXNIP	-1.70189	2.5683	0.000114532	0.0208722
ENSG00000184408	KCND2	-0.253941	6.67753	0.000115325	0.0208722
ENSG00000108684	ASIC2	0.368309	6.84628	0.000117266	0.0208722
ENSG00000167281	RBFOX3	0.728361	6.94516	0.000117751	0.0208722
ENSG00000152256	PDK1	0.772124	5.67135	0.000118872	0.0208722
ENSG00000171681	ATF7IP	-0.363707	7.00469	0.000123479	0.0212824
ENSG00000082269	FAM135A	-0.343699	4.88308	0.000126067	0.0212824
ENSG00000196233	LCOR	-0.337043	6.35138	0.000127286	0.0212824
ENSG00000143878	RHOB	-0.292899	7.96388	0.000128431	0.0212824
ENSG00000241973	PI4KA	-0.229933	8.08331	0.000132471	0.0212824
ENSG00000137343	ATAT1	0.235657	7.85251	0.000133811	0.0212824
ENSG00000137726	FXYD6	0.247292	8.52283	0.000134869	0.0212824
ENSG00000057935	MTA3	0.251802	7.43355	0.000137409	0.0212824
ENSG00000107742	SPOCK2	0.274808	9.52221	0.000140408	0.0212824
ENSG00000134352	IL6ST	0.291378	7.68883	0.000140718	0.0212824
ENSG00000105409	ATP1A3	0.305724	8.46632	0.000142391	0.0212824
ENSG00000072274	TFRC	0.339884	7.50408	0.000143917	0.0212824
ENSG00000168268	NT5DC2	0.349004	7.2182	0.000145626	0.0212824
ENSG00000079739	PGM1	0.416765	5.56437	0.000148795	0.0212824
ENSG00000074800	ENO1	0.507612	9.66899	0.000149982	0.0212824
ENSG00000182601	HS3ST4	0.510033	3.83166	0.000154507	0.0212824
ENSG00000104722	NEFM	0.52526	11.9345	0.000157908	0.0212824
ENSG00000123685	BATF3	0.538668	1.97555	0.000159138	0.0212824
ENSG00000170893	TRH	0.584812	4.04292	0.000160149	0.0212824
ENSG00000114023	FAM162A	0.584864	4.95527	0.000160468	0.0212824
ENSG00000173698	ADGRG2	0.632448	3.7719	0.000163132	0.0212824
ENSG00000149571	KIRREL3	0.64023	4.93865	0.000163792	0.0212824
ENSG00000168453	HR	0.64355	2.22755	0.000163876	0.0212824
ENSG00000180448	ARHGAP45	0.837577	1.75021	0.000165181	0.0212824
ENSG00000117394	SLC2A1	0.918994	6.27395	0.000165281	0.0212824
ENSG00000142185	TRPM2	1.13848	3.21518	0.000166228	0.0212824
ENSG00000196074	SYCP2	-0.6703	0.750672	0.000168731	0.0213801
ENSG00000182667	NTM	0.605883	7.01766	0.000171551	0.02145
ENSG00000115457	IGFBP2	0.770944	7.28064	0.000172773	0.02145
ENSG00000152767	FARP1	0.200538	8.353	0.000184084	0.0225149
ENSG00000131016	AKAP12	0.20433	9.9117	0.000185662	0.0225149
ENSG00000174721	FGFBP3	0.411978	4.91516	0.000187212	0.0225149
ENSG00000187135	VSTM2B	0.870497	5.87336	0.000188677	0.0225149
ENSG00000119820	YIPF4	-0.358306	5.53776	0.000196322	0.0228068
ENSG00000156515	HK1	0.240622	8.98624	0.000197741	0.0228068
ENSG00000122574	WIPF3	0.545696	6.52758	0.000198474	0.0228068
ENSG00000196415	PRTN3	0.864716	0.460281	0.000198546	0.0228068
ENSG00000056291	NPFFR2	-1.93406	0.745711	0.000201755	0.0228732
ENSG00000148600	CDHR1	0.469889	5.045	0.000203014	0.0228732
ENSG00000196549	MME	1.20513	0.734817	0.000204707	0.0228732
ENSG00000101146	RAE1	-0.384321	5.42783	0.00021212	0.0230062
ENSG00000008056	SYN1	0.230488	8.47728	0.000212892	0.0230062
ENSG00000170873	MTSS1	0.248682	8.13599	0.00021328	0.0230062
ENSG00000120053	GOT1	0.255306	7.05899	0.000213472	0.0230062
ENSG00000160752	FDPS	0.487088	6.49431	0.000215256	0.0230062
ENSG00000128335	APOL2	-0.969216	2.25535	0.000217373	0.0230321
ENSG00000130520	LSM4	0.245628	5.40338	0.00022016	0.0231019
ENSG00000102109	PCSK1N	0.352296	8.79146	0.000221863	0.0231019
ENSG00000162599	NFIA	0.521927	6.40293	0.00022367	0.0231019
ENSG00000101350	KIF3B	0.339843	7.96628	0.000237462	0.0239969
ENSG00000183963	SMTN	0.455421	5.39082	0.000237698	0.0239969
ENSG00000137831	UACA	0.804014	1.4092	0.00023951	0.0239969
ENSG00000101282	RSPO4	0.933629	2.73158	0.000240145	0.0239969
ENSG00000128536	CDHR3	0.494592	4.66059	0.000243623	0.0241481
ENSG00000134308	YWHAQ	0.187274	9.76263	0.000249327	0.0242481
ENSG00000109107	ALDOC	0.828294	9.08948	0.000250358	0.0242481
ENSG00000141526	SLC16A3	1.16573	5.15248	0.00025055	0.0242481
ENSG00000164100	NDST3	-0.406264	4.65406	0.000256748	0.0244064
ENSG00000165194	PCDH19	-0.325326	6.12096	0.000259761	0.0244064
ENSG00000072832	CRMP1	0.243824	10.9087	0.000261148	0.0244064
ENSG00000108509	CAMTA2	0.256359	7.36532	0.000262353	0.0244064
ENSG00000134824	FADS2	0.439375	8.57659	0.000263485	0.0244064
ENSG00000204381	LAYN	0.874258	4.66185	0.0002641	0.0244064
ENSG00000134323	MYCN	0.511802	5.01133	0.000266502	0.0244446
ENSG00000130518	IQCN	-0.747955	4.41931	0.000271668	0.0245112
ENSG00000132003	ZSWIM4	-0.518735	5.23901	0.000272524	0.0245112
ENSG00000136802	LRRC8A	-0.434037	7.18243	0.000276154	0.0245112
ENSG00000182446	NPLOC4	-0.330754	6.65156	0.000278347	0.0245112
ENSG00000103064	SLC7A6	-0.326308	6.61541	0.000281501	0.0245112
ENSG00000140848	CPNE2	0.326091	4.98251	0.000283131	0.0245112
ENSG00000145901	TNIP1	0.404073	6.34429	0.000283565	0.0245112
ENSG00000007402	CACNA2D2	0.432932	7.28848	0.000286425	0.0245112
ENSG00000214193	SH3D21	0.587833	5.01773	0.00028672	0.0245112
ENSG00000107968	MAP3K8	0.646238	1.48413	0.000287171	0.0245112
ENSG00000180957	PITPNB	-0.236036	6.51636	0.000292905	0.0245798
ENSG00000175115	PACS1	0.214815	8.35905	0.000293874	0.0245798
ENSG00000066032	CTNNA2	0.271531	8.33597	0.000294016	0.0245798
ENSG00000114480	GBE1	0.347652	4.29166	0.000299123	0.0245798
ENSG00000171310	CHST11	0.388718	6.30145	0.000299188	0.0245798
ENSG00000237412	PRSS56	0.801205	2.84984	0.000299973	0.0245798
ENSG00000131069	ACSS2	0.391995	5.54096	0.000303329	0.0246902
ENSG00000153902	LGI4	0.516625	3.42914	0.000307179	0.0248391
ENSG00000151893	CACUL1	-0.443722	4.9896	0.000314702	0.0251648
ENSG00000176533	GNG7	0.496384	4.80974	0.000315302	0.0251648
ENSG00000187764	SEMA4D	-0.219198	6.40201	0.000327307	0.0259244
ENSG00000138698	RAP1GDS1	0.396628	7.68958	0.000331018	0.0259244
ENSG00000186732	MPPED1	0.639085	2.73561	0.000331148	0.0259244
ENSG00000196935	SRGAP1	0.4703	6.13274	0.000336691	0.0261916
ENSG00000082014	SMARCD3	0.357739	7.60897	0.000340589	0.0262468
ENSG00000161791	FMNL3	0.558959	3.56585	0.000341672	0.0262468
ENSG00000153904	DDAH1	0.442814	6.98111	0.000346121	0.0264235
ENSG00000063322	MED29	0.243277	6.49852	0.000348514	0.0264419
ENSG00000171865	RNASEH1	-0.266739	5.80052	0.000356068	0.0268076
ENSG00000136448	NMT1	-0.194703	6.97968	0.000360746	0.0268076
ENSG00000105520	PLPPR2	0.237202	8.42127	0.000362356	0.0268076
ENSG00000040608	RTN4R	0.349319	4.74156	0.000362944	0.0268076
ENSG00000160932	LY6E	0.396382	5.70953	0.000366825	0.0268076
ENSG00000118785	SPP1	0.497967	2.75825	0.000369571	0.0268076
ENSG00000108515	ENO3	0.595949	1.60936	0.000370488	0.0268076
ENSG00000178773	CPNE7	0.770503	5.73834	0.000370783	0.0268076
ENSG00000165029	ABCA1	-1.41388	3.35959	0.000375259	0.0268502
ENSG00000158445	KCNB1	-0.294184	6.98747	0.000375741	0.0268502
ENSG00000203485	INF2	0.31288	5.43859	0.000384816	0.0272561
ENSG00000070601	FRMPD1	1.10589	4.57032	0.000385856	0.0272561
ENSG00000114861	FOXP1	0.392129	8.27847	0.00039836	0.0279785
ENSG00000205609	EIF3CL	0.271889	7.91981	0.000405948	0.0283495
ENSG00000198168	SVIP	-0.414425	3.51108	0.000412153	0.0285556
ENSG00000186575	NF2	-0.278623	6.05542	0.000420627	0.0285556
ENSG00000136925	TSTD2	-0.233035	6.13655	0.000422005	0.0285556
ENSG00000166924	NYAP1	0.204899	7.68644	0.000423361	0.0285556
ENSG00000017260	ATP2C1	0.224844	7.77051	0.000424016	0.0285556
ENSG00000266028	SRGAP2	0.320622	7.08954	0.000428143	0.0285556
ENSG00000139725	RHOF	0.543559	3.66395	0.000428393	0.0285556
ENSG00000164161	HHIP	0.620544	5.04479	0.000429428	0.0285556
ENSG00000185668	POU3F1	0.988206	6.57707	0.00042981	0.0285556
ENSG00000099822	HCN2	0.314629	7.41166	0.000437416	0.0289048
ENSG00000103540	CCP110	-0.329719	5.89965	0.000441659	0.0289583
ENSG00000198353	HOXC4	0.430627	8.33319	0.000442939	0.0289583
ENSG00000076248	UNG	-0.290061	4.73522	0.00044744	0.0290153
ENSG00000176595	KBTBD11	0.295179	7.78633	0.000448873	0.0290153
ENSG00000116329	OPRD1	0.636207	1.93993	0.000451974	0.0290153
ENSG00000175985	PLEKHD1	0.873235	1.29602	0.000453253	0.0290153
ENSG00000184481	FOXO4	-0.680163	2.76187	0.000458538	0.0291464
ENSG00000163171	CDC42EP3	-0.357535	5.73705	0.000461732	0.0291464
ENSG00000112290	WASF1	0.266052	7.77993	0.000463634	0.0291464
ENSG00000105649	RAB3A	0.372618	9.47327	0.000465306	0.0291464
ENSG00000135447	PPP1R1A	0.406954	6.14968	0.00046814	0.0291464
ENSG00000176720	BOK	0.509105	5.96254	0.00046953	0.0291464
ENSG00000063245	EPN1	0.2042	8.14346	0.000481657	0.029749
ENSG00000244405	ETV5	-1.07206	3.61439	0.000487504	0.0299596
ENSG00000170166	HOXD4	0.476059	5.50614	0.00049038	0.0299864
ENSG00000100918	REC8	0.201177	5.81577	0.000496588	0.0302157
ENSG00000169604	ANTXR1	-0.433695	3.98912	0.000512421	0.0308897
ENSG00000134852	CLOCK	-0.246184	5.3826	0.000519219	0.0308897
ENSG00000182809	CRIP2	0.186035	7.05174	0.000519363	0.0308897
ENSG00000145888	GLRA1	0.342402	3.06095	0.000519948	0.0308897
ENSG00000171700	RGS19	0.444847	3.11457	0.000521188	0.0308897
ENSG00000007264	MATK	0.876675	4.49392	0.000522745	0.0308897
ENSG00000108671	PSMD11	-0.314623	6.85607	0.000529855	0.0311193
ENSG00000168824	NSG1	0.301046	9.48505	0.000531693	0.0311193
ENSG00000006047	YBX2	0.754831	4.94816	0.000536936	0.0312772
ENSG00000158352	SHROOM4	-0.891955	2.90155	0.000541582	0.0313662
ENSG00000225828	FAM229A	-0.810149	4.2889	0.000550077	0.0313662
ENSG00000153956	CACNA2D1	-0.540386	5.27333	0.00056291	0.0313662
ENSG00000176542	USF3	-0.467081	5.0579	0.000565018	0.0313662
ENSG00000044524	EPHA3	-0.432063	5.54171	0.000565718	0.0313662
ENSG00000081014	AP4E1	-0.421586	3.77479	0.000568089	0.0313662
ENSG00000154447	SH3RF1	-0.379764	4.99987	0.000569843	0.0313662
ENSG00000104343	UBE2W	-0.360533	5.11984	0.000571292	0.0313662
ENSG00000137414	FAM8A1	-0.288903	6.88305	0.000571696	0.0313662
ENSG00000048392	RRM2B	-0.265392	4.92101	0.00057416	0.0313662
ENSG00000166181	API5	-0.201335	6.15059	0.000575071	0.0313662
ENSG00000188322	SBK1	0.172393	9.50995	0.000577044	0.0313662
ENSG00000146282	RARS2	0.192386	6.11938	0.000579655	0.0313662
ENSG00000128268	MGAT3	0.250266	7.85674	0.000581199	0.0313662
ENSG00000128011	LRFN1	0.251487	6.75962	0.00058317	0.0313662
ENSG00000212864	RNF208	0.274821	6.52261	0.000589082	0.0313662
ENSG00000110076	NRXN2	0.287814	9.71616	0.00059256	0.0313662
ENSG00000174871	CNIH2	0.298619	7.33039	0.000601291	0.0313662
ENSG00000007080	CCDC124	0.301365	6.15434	0.000601882	0.0313662
ENSG00000144460	NYAP2	0.305269	6.92336	0.000603474	0.0313662
ENSG00000107902	LHPP	0.412699	2.71308	0.000606766	0.0313662
ENSG00000198886	MT-ND4	0.419811	13.0955	0.000607397	0.0313662
ENSG00000169783	LINGO1	0.434591	8.38368	0.000608605	0.0313662
ENSG00000131188	PRR7	0.435098	4.70878	0.000609754	0.0313662
ENSG00000133935	ERG28	0.443057	5.33918	0.000610913	0.0313662
ENSG00000198673	TAFA2	0.467204	7.02017	0.000614887	0.0313662
ENSG00000135406	PRPH	0.472577	7.5882	0.000616489	0.0313662
ENSG00000134871	COL4A2	0.478083	7.5882	0.000619694	0.0313662
ENSG00000221946	FXYD7	0.507853	6.01791	0.000620984	0.0313662
ENSG00000142552	RCN3	0.551542	1.55867	0.000621397	0.0313662
ENSG00000137285	TUBB2B	0.599742	9.89541	0.000622129	0.0313662
ENSG00000168490	PHYHIP	0.612307	4.32587	0.000624895	0.0313662
ENSG00000149527	PLCH2	0.673651	6.11262	0.000626435	0.0313662
ENSG00000171522	PTGER4	1.05807	4.28693	0.000627579	0.0313662
ENSG00000183734	ASCL2	1.22293	0.483602	0.000627783	0.0313662
ENSG00000078142	PIK3C3	-0.236092	5.52372	0.000634114	0.0315508
ENSG00000169884	WNT10B	0.619961	2.99574	0.000636612	0.0315508
ENSG00000198160	MIER1	-0.33556	4.00047	0.000640015	0.031592
ENSG00000134533	RERG	-1.13645	2.20186	0.000657204	0.0320876
ENSG00000067560	RHOA	-0.373844	6.29899	0.000660299	0.0320876
ENSG00000143669	LYST	-0.362616	5.87548	0.00066169	0.0320876
ENSG00000112237	CCNC	-0.300832	5.04621	0.000662023	0.0320876
ENSG00000183248	PRR36	0.240329	8.51243	0.000663445	0.0320876
ENSG00000116691	MIIP	0.27624	5.1416	0.000665718	0.0320876
ENSG00000029534	ANK1	-0.302523	6.22158	0.000669467	0.0321296
ENSG00000134986	NREP	0.375302	10.3703	0.000672351	0.0321296
ENSG00000206384	COL6A6	1.0498	1.09834	0.000674431	0.0321296
ENSG00000198732	SMOC1	0.736425	2.35437	0.000677723	0.0321617
ENSG00000174938	SEZ6L2	0.208507	9.48893	0.000683881	0.0323292
ENSG00000148798	INA	0.197253	10.7384	0.000687142	0.0323589
ENSG00000180998	GPR137C	-0.284341	5.47028	0.000691087	0.0324204
ENSG00000135390	ATP5MC2	0.196168	6.52533	0.00069966	0.0326978
ENSG00000064651	SLC12A2	-0.329273	4.55737	0.00070625	0.0328807
ENSG00000109775	UFSP2	0.336246	5.41805	0.000709753	0.0329191
ENSG00000166603	MC4R	-2.52829	1.07863	0.000728405	0.0332551
ENSG00000176597	B3GNT5	-0.604009	3.51102	0.00072865	0.0332551
ENSG00000119537	KDSR	-0.367314	4.73429	0.000730271	0.0332551
ENSG00000006125	AP2B1	0.155847	9.44797	0.000732375	0.0332551
ENSG00000172020	GAP43	0.21662	10.3464	0.000735037	0.0332551
ENSG00000181409	AATK	0.218415	6.9097	0.000736752	0.0332551
ENSG00000132329	RAMP1	0.51963	1.98749	0.000740906	0.0332551
ENSG00000137727	ARHGAP20	0.71274	5.86085	0.000740936	0.0332551
ENSG00000170525	PFKFB3	0.752479	7.74257	0.000741348	0.0332551
ENSG00000138162	TACC2	0.211983	7.57683	0.000747773	0.0333629
ENSG00000104059	ENTREP2	0.556193	6.28878	0.00074918	0.0333629
ENSG00000067715	SYT1	0.315042	8.07622	0.000755282	0.033443
ENSG00000077942	FBLN1	0.393002	4.46155	0.00075642	0.033443
ENSG00000169750	RAC3	0.270353	7.57199	0.000761138	0.033531
ENSG00000172061	LRRC15	-1.77327	-0.316113	0.000768243	0.0335561
ENSG00000157796	WDR19	-0.352376	6.25734	0.000769774	0.0335561
ENSG00000198315	ZKSCAN8	-0.302921	6.0445	0.000770198	0.0335561
ENSG00000171365	CLCN5	-0.250456	5.54353	0.000775563	0.0335561
ENSG00000151726	ACSL1	-0.249238	5.21622	0.000779003	0.0335561
ENSG00000143845	ETNK2	0.251015	6.90989	0.000782771	0.0335561
ENSG00000141959	PFKL	0.363382	7.6775	0.000783352	0.0335561
ENSG00000126583	PRKCG	0.497227	3.1178	0.000783548	0.0335561
ENSG00000153006	SREK1IP1	-0.512524	5.00851	0.000794644	0.033869
ENSG00000132481	TRIM47	0.645391	2.69313	0.000796366	0.033869
ENSG00000186867	QRFPR	0.61731	0.942368	0.000805714	0.0340989
ENSG00000154146	NRGN	1.3814	4.70938	0.00080732	0.0340989
ENSG00000169372	CRADD	-0.396966	2.20443	0.000816693	0.0343077
ENSG00000114988	LMAN2L	-0.250825	4.603	0.000818543	0.0343077
ENSG00000181045	SLC26A11	-0.220442	6.25606	0.000822981	0.0343077
ENSG00000143847	PPFIA4	0.44343	6.80684	0.000823428	0.0343077
ENSG00000126950	TMEM35A	0.325147	7.61014	0.000827116	0.0343449
ENSG00000083937	CHMP2B	-0.480047	5.00743	0.000837586	0.0346315
ENSG00000121905	HPCA	0.79632	4.19064	0.000839654	0.0346315
ENSG00000113578	FGF1	-2.02002	1.77797	0.00085173	0.0346435
ENSG00000105290	APLP1	0.217842	9.70973	0.000853115	0.0346435
ENSG00000196968	FUT11	0.341318	5.94689	0.000854494	0.0346435
ENSG00000141837	CACNA1A	0.373696	7.64317	0.000855047	0.0346435
ENSG00000187867	PALM3	0.383408	5.92277	0.000858449	0.0346435
ENSG00000176769	TCERG1L	0.410912	1.81734	0.000861073	0.0346435
ENSG00000175040	CHST2	0.427529	5.95387	0.000861694	0.0346435
ENSG00000087250	MT3	0.838122	2.50841	0.000862493	0.0346435
ENSG00000139970	RTN1	0.25869	10.1029	0.000869671	0.034818
ENSG00000182871	COL18A1	-0.298718	6.58252	0.000872754	0.034828
ENSG00000037280	FLT4	0.965749	1.97956	0.000881977	0.0350822
ENSG00000225190	PLEKHM1	-0.273959	5.09389	0.000886441	0.035146
ENSG00000008130	NADK	-0.215378	5.85858	0.000903543	0.0357088
ENSG00000213281	NRAS	-0.39691	5.21883	0.000910324	0.0358485
ENSG00000171867	PRNP	-0.396679	7.85371	0.000912911	0.0358485
ENSG00000142733	MAP3K6	0.499836	3.58866	0.000916822	0.0358875
ENSG00000023572	GLRX2	-0.359882	3.90403	0.000934705	0.0361731
ENSG00000175893	ZDHHC21	-0.340148	5.31547	0.000935367	0.0361731
ENSG00000162852	CNST	-0.272851	6.52779	0.000936096	0.0361731
ENSG00000067057	PFKP	0.269818	8.46006	0.000937137	0.0361731
ENSG00000168209	DDIT4	0.999867	5.41325	0.000938834	0.0361731
ENSG00000182175	RGMA	0.430628	8.34123	0.000942207	0.0361896
ENSG00000078269	SYNJ2	-0.81558	2.76037	0.000947589	0.0362193
ENSG00000103449	SALL1	-0.504035	3.38255	0.000958468	0.0362193
ENSG00000101844	ATG4A	-0.364068	3.70902	0.000959587	0.0362193
ENSG00000129292	PHF20L1	-0.332146	6.0013	0.000960835	0.0362193
ENSG00000178904	DPY19L3	-0.2556	4.97773	0.000961407	0.0362193
ENSG00000108175	ZMIZ1	0.177869	9.8662	0.000962821	0.0362193
ENSG00000272636	DOC2B	0.212035	9.1109	0.000963608	0.0362193
ENSG00000184613	NELL2	0.230108	8.86331	0.000967741	0.0362472
ENSG00000220008	LINGO3	0.970664	2.87711	0.00097025	0.0362472
ENSG00000141682	PMAIP1	-3.03632	0.774922	0.000982242	0.0365338
ENSG00000151012	SLC7A11	-1.13252	2.38642	0.000986047	0.0365338
ENSG00000172426	RSPH9	0.440374	2.47085	0.000987268	0.0365338
ENSG00000198804	MT-CO1	0.519249	13.9826	0.000989809	0.0365338
ENSG00000134138	MEIS2	-0.246483	8.02966	0.000995225	0.0366237
ENSG00000189184	PCDH18	-0.739073	2.47018	0.00100341	0.0368146
ENSG00000106113	CRHR2	1.23324	2.35687	0.00100848	0.0368906
ENSG00000104723	TUSC3	0.185926	7.5585	0.00101504	0.0370205
ENSG00000123933	MXD4	-0.308721	5.91553	0.00102498	0.0372364
ENSG00000170153	RNF150	-0.263564	7.03091	0.0010293	0.0372364
ENSG00000160014	CALM3	0.299248	10.8568	0.001033	0.0372364
ENSG00000110492	MDK	0.389918	6.276	0.00103308	0.0372364
ENSG00000183722	LHFPL6	-0.466418	4.48888	0.00104797	0.0376527
ENSG00000168813	ZNF507	-0.257918	4.77414	0.00105076	0.0376527
ENSG00000165389	SPTSSA	-0.57882	4.18676	0.00105478	0.0376699
ENSG00000111897	SERINC1	0.157058	9.41035	0.00105737	0.0376699
ENSG00000196476	C20orf96	0.29105	4.88857	0.00106433	0.0378082
ENSG00000128191	DGCR8	-0.456059	6.05198	0.00107887	0.0379859
ENSG00000099715	PCDH11Y	-0.424803	3.31379	0.00108139	0.0379859
ENSG00000068024	HDAC4	-0.249017	5.87894	0.0010822	0.0379859
ENSG00000116096	SPR	0.41563	3.24697	0.00108525	0.0379859
ENSG00000167772	ANGPTL4	0.58825	1.59768	0.00108739	0.0379859
ENSG00000115423	DNAH6	0.597531	1.55513	0.00108787	0.0379859
ENSG00000075651	PLD1	0.616583	2.78599	0.00110446	0.0383934
ENSG00000115548	KDM3A	0.619921	7.08314	0.00110579	0.0383934
ENSG00000188659	SAXO2	-0.574217	2.03587	0.00111457	0.0384816
ENSG00000149654	CDH22	0.254637	6.82488	0.00111459	0.0384816
ENSG00000179820	MYADM	0.264261	6.28669	0.00113069	0.038928
ENSG00000141574	SECTM1	0.430976	2.10188	0.00115068	0.0395058
ENSG00000160179	ABCG1	-0.798561	3.96844	0.0011548	0.0395366
ENSG00000154118	JPH3	0.166223	8.25291	0.00117464	0.0400695
ENSG00000145335	SNCA	0.434003	7.14659	0.00117688	0.0400695
ENSG00000140545	MFGE8	-1.09002	1.39784	0.00119639	0.0404638
ENSG00000156103	MMP16	-0.485389	6.15648	0.00120244	0.0404638
ENSG00000166479	TMX3	-0.422883	4.68523	0.00120853	0.0404638
ENSG00000166411	IDH3A	-0.421329	5.40669	0.00120862	0.0404638
ENSG00000109320	NFKB1	-0.36886	3.6961	0.00121334	0.0404638
ENSG00000197343	ZNF655	-0.347399	6.28601	0.00121512	0.0404638
ENSG00000171100	MTM1	-0.282744	3.13407	0.00121628	0.0404638
ENSG00000154864	PIEZO2	-0.257066	5.90515	0.00121747	0.0404638
ENSG00000197006	METTL9	0.151851	7.97193	0.00121815	0.0404638
ENSG00000166313	APBB1	0.16168	8.68226	0.00122631	0.0404638
ENSG00000102241	HTATSF1	0.189782	7.27347	0.00122873	0.0404638
ENSG00000198892	SHISA4	0.207299	5.71558	0.00123128	0.0404638
ENSG00000099364	FBXL19	0.247626	8.24277	0.0012333	0.0404638
ENSG00000178531	CTXN1	0.301064	8.05188	0.001238	0.0404638
ENSG00000178573	MAF	0.464855	3.91767	0.00124067	0.0404638
ENSG00000183036	PCP4	0.595905	6.25173	0.00124114	0.0404638
ENSG00000212907	MT-ND4L	0.438359	9.78258	0.00124508	0.0404849
ENSG00000142657	PGD	0.232831	8.31076	0.00124858	0.0404916
ENSG00000162849	KIF26B	0.392002	7.35325	0.00126212	0.040823
ENSG00000171124	FUT3	-0.532602	1.90685	0.00127398	0.041054
ENSG00000135049	AGTPBP1	0.234	7.25411	0.00127697	0.041054
ENSG00000115840	SLC25A12	0.323408	6.80808	0.00128412	0.041054
ENSG00000171992	SYNPO	0.657022	3.67746	0.00128432	0.041054
ENSG00000163673	DCLK3	0.694249	2.06585	0.00128597	0.041054
ENSG00000090447	TFAP4	0.369787	3.90696	0.00129226	0.0411057
ENSG00000164742	ADCY1	0.428823	8.19431	0.00129427	0.0411057
ENSG00000113638	TTC33	-0.435484	4.31632	0.00130283	0.0412
ENSG00000145782	ATG12	-0.220378	6.23379	0.00130395	0.0412
ENSG00000138767	CNOT6L	-0.402824	4.82361	0.00132292	0.0413779
ENSG00000186318	BACE1	-0.156719	7.35873	0.00132314	0.0413779
ENSG00000089472	HEPH	0.290763	5.40277	0.0013236	0.0413779
ENSG00000204060	FOXO6	0.323321	4.5652	0.00132831	0.0413779
ENSG00000150394	CDH8	0.339742	6.79012	0.00132872	0.0413779
ENSG00000163032	VSNL1	0.760884	6.34673	0.00132977	0.0413779
ENSG00000166068	SPRED1	-0.337168	5.26352	0.00134877	0.041745
ENSG00000168172	HOOK3	-0.295121	6.5527	0.00135129	0.041745
ENSG00000177051	FBXO46	0.348996	4.30592	0.00135176	0.041745
ENSG00000180398	MCFD2	-0.338233	6.54813	0.00136027	0.041809
ENSG00000152700	SAR1B	-0.298151	4.95651	0.00136064	0.041809
ENSG00000102271	KLHL4	-0.417633	3.39129	0.00137565	0.0418872
ENSG00000139324	TMTC3	-0.332135	4.56007	0.00137781	0.0418872
ENSG00000187742	SECISBP2	-0.275967	5.57678	0.00137785	0.0418872
ENSG00000107882	SUFU	-0.268651	4.82785	0.00137789	0.0418872
ENSG00000112851	ERBIN	-0.226259	5.29478	0.00138073	0.0418872
ENSG00000135766	EGLN1	0.33473	5.01899	0.00138363	0.0418872
ENSG00000180806	HOXC9	0.67385	4.10803	0.00139632	0.0421674
ENSG00000169258	GPRIN1	0.359052	7.95513	0.00140855	0.0424325
ENSG00000172795	DCP2	-0.246201	4.82329	0.00142306	0.042765
ENSG00000108947	EFNB3	0.176357	6.93733	0.00143179	0.0429029
ENSG00000172500	FIBP	0.255127	6.61102	0.00143538	0.0429029
ENSG00000124440	HIF3A	0.514197	4.77948	0.00143813	0.0429029
ENSG00000221890	NPTXR	0.416819	8.14422	0.00144408	0.0429762
ENSG00000124795	DEK	-0.358662	5.6607	0.00144824	0.0429959
ENSG00000131507	NDFIP1	0.177898	8.82687	0.00146137	0.0432321
ENSG00000160200	CBS	0.260324	5.47845	0.00146323	0.0432321
ENSG00000115339	GALNT3	-0.909382	0.701125	0.00147619	0.0434664
ENSG00000076356	PLXNA2	-0.406677	6.11358	0.00147823	0.0434664
ENSG00000105717	PBX4	0.545687	1.85344	0.00148527	0.0435691
ENSG00000171159	BBLN	0.326849	6.07081	0.00149133	0.0436428
ENSG00000141576	RNF157	0.301789	8.64785	0.00150263	0.043869
ENSG00000169554	ZEB2	-0.939824	2.92197	0.0015075	0.0438701
ENSG00000197081	IGF2R	-0.501186	6.27301	0.00151222	0.0438701
ENSG00000176956	LY6H	0.283821	7.23413	0.00151439	0.0438701
ENSG00000196353	CPNE4	0.309722	5.81506	0.00152026	0.0438701
ENSG00000228594	FNDC10	0.597442	6.54186	0.00152051	0.0438701
ENSG00000115866	DARS1	0.412005	5.6799	0.00152938	0.0440224
ENSG00000178201	VN1R1	-0.474976	1.96334	0.00153598	0.0441093
ENSG00000084073	ZMPSTE24	-0.302941	4.96503	0.00154549	0.0442296
ENSG00000196591	HDAC2	0.162434	8.17245	0.00154916	0.0442296
ENSG00000113657	DPYSL3	0.327355	11.4462	0.00155097	0.0442296
ENSG00000117500	TMED5	-0.304365	4.97361	0.00155974	0.0443581
ENSG00000183049	CAMK1D	0.403396	7.05188	0.00156269	0.0443581
ENSG00000150051	MKX	-1.02375	1.18732	0.00157268	0.0445386
ENSG00000166263	STXBP4	-0.549672	3.2679	0.00158054	0.0446586
ENSG00000085721	RRN3	-0.265707	5.83673	0.00158819	0.0447685
ENSG00000147100	SLC16A2	0.204345	6.49644	0.00159239	0.0447685
ENSG00000198695	MT-ND6	0.621012	6.52916	0.00159536	0.0447685
ENSG00000150361	KLHL1	-0.532194	4.57357	0.00160055	0.0447949
ENSG00000117155	SSX2IP	-0.329326	4.38158	0.00160483	0.0447949
ENSG00000121879	PIK3CA	-0.310974	5.64382	0.00161217	0.0447949
ENSG00000196517	SLC6A9	-0.201753	5.77821	0.00161372	0.0447949
ENSG00000077235	GTF3C1	-0.190244	7.60387	0.00161741	0.0447949
ENSG00000132670	PTPRA	0.205264	7.60646	0.00162139	0.0447949
ENSG00000126602	TRAP1	0.220077	6.99831	0.00162647	0.0447949
ENSG00000198598	MMP17	0.444989	5.71789	0.00162849	0.0447949
ENSG00000112715	VEGFA	0.764859	7.63338	0.0016291	0.0447949
ENSG00000175130	MARCKSL1	0.256642	10.2649	0.00163612	0.0448172
ENSG00000105227	PRX	0.48732	2.18655	0.00163721	0.0448172
ENSG00000138675	FGF5	-1.17415	3.55665	0.00164737	0.0449285
ENSG00000057019	DCBLD2	-0.856298	5.74583	0.00165169	0.0449285
ENSG00000058091	CDK14	-0.58001	5.16569	0.00165777	0.0449285
ENSG00000134851	TMEM165	-0.4612	4.45955	0.00166085	0.0449285
ENSG00000177425	PAWR	-0.383417	3.06844	0.0016676	0.0449285
ENSG00000196660	SLC30A10	-0.340406	4.75891	0.00168069	0.0449285
ENSG00000196421	C20orf204	-0.303511	3.07754	0.00168244	0.0449285
ENSG00000065060	BLTP3A	-0.258428	6.13297	0.00168265	0.0449285
ENSG00000166167	BTRC	-0.212797	6.82238	0.00168535	0.0449285
ENSG00000112699	GMDS	0.275597	4.41107	0.00168596	0.0449285
ENSG00000165995	CACNB2	0.310505	4.26744	0.00168946	0.0449285
ENSG00000115257	PCSK4	0.382444	3.54484	0.00168965	0.0449285
ENSG00000213445	SIPA1	0.463632	2.67542	0.0016924	0.0449285
ENSG00000065054	NHERF2	0.553236	5.41103	0.00169471	0.0449285
ENSG00000182759	MAFA	1.17117	6.76353	0.00169611	0.0449285
ENSG00000239305	RNF103	-0.487298	5.28529	0.0017041	0.0449384
ENSG00000101849	TBL1X	-0.414584	3.9049	0.00170809	0.0449384
ENSG00000155849	ELMO1	0.314918	5.50694	0.00171116	0.0449384
ENSG00000122584	NXPH1	0.555732	7.14681	0.00171357	0.0449384
ENSG00000105376	ICAM5	0.706118	2.26536	0.00171476	0.0449384
ENSG00000177885	GRB2	0.164635	8.49817	0.00172823	0.0449964
ENSG00000105568	PPP2R1A	0.181729	9.44977	0.0017328	0.0449964
ENSG00000161682	FAM171A2	0.244878	8.00761	0.00173323	0.0449964
ENSG00000288722	F8A1	0.380881	4.32565	0.00173456	0.0449964
ENSG00000128050	PAICS	0.541206	5.69088	0.00173528	0.0449964
ENSG00000175970	UNC119B	-0.289158	5.23012	0.00174396	0.0451174
ENSG00000104852	SNRNP70	-0.219828	8.14331	0.00174799	0.0451174
ENSG00000127663	KDM4B	0.177267	7.39687	0.00175391	0.0451174
ENSG00000105464	GRIN2D	0.340199	6.24213	0.00175802	0.0451174
ENSG00000105048	TNNT1	0.72189	2.23005	0.0017583	0.0451174
ENSG00000108001	EBF3	-0.303939	5.4751	0.00177554	0.0454223
ENSG00000087258	GNAO1	0.149135	9.33132	0.00177809	0.0454223
ENSG00000111424	VDR	1.2519	2.22665	0.00178127	0.0454223
ENSG00000182674	KCNB2	0.428479	3.85611	0.00178498	0.0454228
ENSG00000187595	ZNF385C	0.613931	2.03805	0.00179555	0.0455972
ENSG00000215421	ZNF407	-0.332896	4.42787	0.00180308	0.0456147
ENSG00000114030	KPNA1	-0.205827	7.02959	0.00180736	0.0456147
ENSG00000092847	AGO1	-0.199051	6.00276	0.00180928	0.0456147
ENSG00000151640	DPYSL4	0.136163	8.03844	0.00181378	0.0456147
ENSG00000184922	FMNL1	0.276679	4.95315	0.00182179	0.0456147
ENSG00000225968	ELFN1	0.332206	5.99103	0.00182414	0.0456147
ENSG00000140386	SCAPER	0.338709	6.07739	0.00182456	0.0456147
ENSG00000154096	THY1	0.398964	7.13471	0.00182592	0.0456147
ENSG00000114204	SERPINI2	-2.29573	-0.574511	0.0018453	0.0457831
ENSG00000054267	ARID4B	-0.480612	5.58701	0.00184616	0.0457831
ENSG00000125818	PSMF1	0.206597	6.99767	0.00184696	0.0457831
ENSG00000184828	ZBTB7C	0.365094	6.25087	0.00184756	0.0457831
ENSG00000085563	ABCB1	-2.45359	1.77026	0.00185685	0.0458401
ENSG00000188582	PAQR9	-0.327817	4.14228	0.00186234	0.0458401
ENSG00000161057	PSMC2	-0.180156	6.16777	0.0018678	0.0458401
ENSG00000114631	PODXL2	0.311482	8.50616	0.0018678	0.0458401
ENSG00000127241	MASP1	0.945498	2.74331	0.00186851	0.0458401
ENSG00000146054	TRIM7	0.518306	3.04004	0.00187268	0.0458508
ENSG00000161958	FGF11	0.40117	1.80788	0.00189039	0.0461924
ENSG00000181381	DDX60L	-0.709469	1.28153	0.00190599	0.0464148
ENSG00000189067	LITAF	-0.692721	1.87405	0.00191101	0.0464148
ENSG00000152433	ZNF547	-0.626749	3.10006	0.00191531	0.0464148
ENSG00000162706	CADM3	0.196383	9.86802	0.00191544	0.0464148
ENSG00000142549	IGLON5	0.227476	8.52113	0.00192267	0.0464148
ENSG00000055813	CCDC85A	0.382183	4.23231	0.00192437	0.0464148
ENSG00000154783	FGD5	0.545151	6.01385	0.00192592	0.0464148
ENSG00000103995	CEP152	-1.28755	1.46035	0.00193842	0.0464212
ENSG00000163297	ANTXR2	-0.389594	3.52282	0.00194167	0.0464212
ENSG00000143147	GPR161	-0.294271	5.69491	0.00194235	0.0464212
ENSG00000108511	HOXB6	0.237551	7.17038	0.00194529	0.0464212
ENSG00000267060	PTGES3L	0.374624	2.58693	0.00194804	0.0464212
ENSG00000103260	METRN	0.436363	2.98118	0.00194885	0.0464212
ENSG00000198612	COPS8	0.199882	6.36286	0.00195496	0.0464767
ENSG00000171724	VAT1L	-0.625244	8.14823	0.00197538	0.0468715
ENSG00000198743	SLC5A3	-0.778756	6.8023	0.00198437	0.0469013
ENSG00000069974	RAB27A	-0.591102	2.36575	0.00198569	0.0469013
ENSG00000076344	RGS11	0.452372	6.97952	0.00198809	0.0469013
ENSG00000206077	ZDHHC11B	0.218	5.19597	0.00199317	0.0469099
ENSG00000142102	PGGHG	0.678539	1.75401	0.00199608	0.0469099
ENSG00000116698	SMG7	0.181578	7.70025	0.00201288	0.0472143
ENSG00000137801	THBS1	-2.1053	0.307756	0.00202382	0.0473411
ENSG00000111218	PRMT8	0.794279	4.03804	0.00202599	0.0473411
ENSG00000138593	SECISBP2L	-0.210164	6.63624	0.00203205	0.0473927
ENSG00000114268	PFKFB4	0.499619	5.34826	0.002036	0.0473947
ENSG00000123411	IKZF4	-0.281472	5.97837	0.00204724	0.0475663
ENSG00000134313	KIDINS220	0.129039	10.1602	0.00205523	0.0476352
ENSG00000136425	CIB2	0.28562	6.54851	0.00205795	0.0476352
ENSG00000117016	RIMS3	-0.292571	7.34945	0.00208333	0.0480816
ENSG00000063180	CA11	0.316729	6.0836	0.00208506	0.0480816
ENSG00000177463	NR2C2	-0.166717	6.59659	0.00209437	0.0481263
ENSG00000196405	EVL	0.258911	9.43018	0.00209951	0.0481263
ENSG00000248485	PCP4L1	0.313856	4.6789	0.00210236	0.0481263
ENSG00000004776	HSPB6	1.08125	0.223253	0.00210266	0.0481263
ENSG00000177453	NIM1K	0.36885	3.52632	0.00211309	0.048275
ENSG00000253251	SHLD3	-0.522095	1.48227	0.00212017	0.0483168
ENSG00000126767	ELK1	-0.298582	4.9741	0.00212544	0.0483168
ENSG00000278053	DDX52	-0.286517	5.42652	0.00212717	0.0483168
ENSG00000149177	PTPRJ	-0.276138	5.41877	0.0021375	0.0483168
ENSG00000169016	E2F6	-0.268012	4.13204	0.00214152	0.0483168
ENSG00000107223	EDF1	0.16978	7.13282	0.0021435	0.0483168
ENSG00000164024	METAP1	0.268034	5.90919	0.00214463	0.0483168
ENSG00000155974	GRIP1	0.424064	6.57341	0.00214715	0.0483168
ENSG00000104833	TUBB4A	0.658351	9.04127	0.00215331	0.0483168
ENSG00000159167	STC1	0.844838	4.63879	0.00215423	0.0483168
ENSG00000250510	GPR162	0.224549	6.00578	0.0021582	0.0483178
ENSG00000176927	EFCAB5	-0.700689	1.43393	0.00216418	0.0483635
ENSG00000117632	STMN1	0.306429	9.63251	0.00216982	0.0484015
ENSG00000169136	ATF5	0.227837	5.05837	0.00217556	0.0484418
ENSG00000006740	ARHGAP44	-0.196277	6.05706	0.00218142	0.0484842
ENSG00000214279	SCART1	-0.494317	2.06458	0.0022065	0.0488191
ENSG00000178951	ZBTB7A	-0.450496	5.08642	0.00220984	0.0488191
ENSG00000110092	CCND1	-0.340246	3.14265	0.00221096	0.0488191
ENSG00000084652	TXLNA	-0.298828	5.96622	0.00221502	0.0488191
ENSG00000141577	CEP131	0.222075	5.07628	0.00221634	0.0488191
ENSG00000140497	SCAMP2	-0.346698	3.80419	0.00222206	0.0488424
ENSG00000176788	BASP1	0.182969	10.2401	0.00222535	0.0488424
ENSG00000129244	ATP1B2	0.381129	7.05275	0.00222956	0.0488476
ENSG00000172575	RASGRP1	-1.48116	3.39759	0.00224155	0.0489905
ENSG00000129646	QRICH2	-0.28133	5.52914	0.00225155	0.0489905
ENSG00000131473	ACLY	0.209379	8.90595	0.00225329	0.0489905
ENSG00000099282	TSPAN15	0.52723	1.14708	0.00225506	0.0489905
ENSG00000196542	SPTSSB	0.705188	3.8908	0.00225601	0.0489905
ENSG00000135378	PRRG4	-2.01476	1.18768	0.00227745	0.0490744
ENSG00000185942	NKAIN3	0.206284	6.64825	0.00227788	0.0490744
ENSG00000068366	ACSL4	0.208144	7.52568	0.00227853	0.0490744
ENSG00000163964	PIGX	0.281825	5.46008	0.00228095	0.0490744
ENSG00000168159	RNF187	0.284787	8.3508	0.00228283	0.0490744
ENSG00000050767	COL23A1	0.783968	2.72779	0.00228383	0.0490744
ENSG00000129159	KCNC1	-0.25808	6.83973	0.00229223	0.0491689
ENSG00000163251	FZD5	-0.455386	2.4232	0.00230038	0.0492014
ENSG00000142235	LMTK3	0.219949	8.26504	0.00230748	0.0492014
ENSG00000221866	PLXNA4	0.252699	8.36671	0.00231494	0.0492014
ENSG00000116544	DLGAP3	0.323423	7.19659	0.00232293	0.0492014
ENSG00000121057	AKAP1	0.347439	6.61393	0.00232513	0.0492014
ENSG00000205363	INSYN1	0.39525	6.36085	0.00232945	0.0492014
ENSG00000165655	ZNF503	0.408491	6.42852	0.00233044	0.0492014
ENSG00000112902	SEMA5A	0.421033	7.42477	0.00233081	0.0492014
ENSG00000168010	ATG16L2	0.518256	3.6435	0.00233233	0.0492014
ENSG00000182575	NXPH3	0.752498	1.06019	0.00233378	0.0492014
ENSG00000198492	YTHDF2	-0.245108	6.3414	0.00234098	0.0492688
ENSG00000185634	SHC4	-0.722035	3.73233	0.00234992	0.0493082
ENSG00000113361	CDH6	0.263484	7.83948	0.00235087	0.0493082
ENSG00000069869	NEDD4	-0.908498	4.83859	0.00235771	0.0493674
ENSG00000077147	TM9SF3	-0.208755	7.00229	0.00236797	0.0494979
ENSG00000089199	CHGB	0.166353	8.69861	0.002379	0.0496243
ENSG00000183943	PRKX	0.231231	4.82466	0.00238417	0.0496243
ENSG00000167693	NXN	0.285075	5.22675	0.00238613	0.0496243
ENSG00000102921	N4BP1	-0.248003	6.30617	0.00239324	0.049688
ENSG00000148082	SHC3	-0.230124	7.85434	0.00240264	0.0497991

[truncated: 5 more sheets: Table 10, Table 11, Table 12, Table 13, Table 14]
